# Supplementary material for: Bionomics of Phlebotomus argentipes in villages in Bihar, India with insights into efficacy of IRS-based control measures
Source: PLoS Negl Trop Dis. 2018 Jan 11;12(1):e0006168. doi: 10.1371/journal.pntd.0006168 (PMC5764230; doi:10.1371/journal.pntd.0006168)
Supplement: S1 Table — (XLSX) [file pntd.0006168.s001.xlsx]

## Sheet: Spray Dates for 24 Villages
	District	PHC/block	Village name	IRS Status	Village ID	IRS first round (2016)	IRS second round (2016)
	Muzaffarpur	Paroo	Gaura	Treated	CI-90	29 April to 30 April	31 August to 1 September
		Kanti	Laskaripur	Treated	CI-67	11 May to 13 May	20 August to 22 August
		Bochaha	Mat Manjhouli	Treated	CI-58	1 April to 1 April	2 September to 2 September
		Bochaha	Shivaraha Vasudev	Treated	CI-61	29 April to 30 April	30 September to 30 September
		Katra	Shivnagar	Treated	CI-50	28 May to 30 May	3 October to 5 October
		Musahari	Naya gaav	Treated	CI-82	4 April to 7 April	15 September to 19 September
		Sahebganj	Rasoolpur	Treated	CI-104	24 April to 25 April	13 November to 14 November
		Sahebganj	Vishnupur Kalyan	Treated	CI-100	25 April to 28 April	1 October to 4 October
		Dholi/Moraw	Abdulpur Raini	Untreated	CI-215	Not Sprayed	Not Sprayed
		Dholi/Moraw	Bishnupur/Harlochanpur Murra	Untreated	CI-214	Not Sprayed	Not Sprayed
		Dholi/Moraw	Bishnupur Titra	Untreated	CI-216	Not Sprayed	Not Sprayed
		Dholi/Moraw	Bishnupur Sriram	Untreated	CI-217	Not Sprayed	Not Sprayed
	District	PHC/block	Village name	IRS Status	Village ID	IRS first round (2016)	IRS second round (2016)
	Saran	Baniyapur Lahladpur	Bhushav	Treated	CI-147	14 May to 16 May	21 October to 24 October
		Baniyapur Lahladpur	Khakimatiya	Treated	CI-141	14 May to 19 May	24 October to 27 October
		Manjhi	Seetalpur	Treated	CI-36	16 April to 20 April	17 September to 20 September
		Maker Parsa	Majouna	Treated	CI-45	1 June to 2 June	22 November to 23 November
		Maker Parsa	Majouna Musar tola	Treated	CI-44	1 June to 2 June	22 November to 23 November
		Morhara	Mothaha	Treated	CI-41	6 April to 7 April	15 September to 19 September
		Garkha	Muroutpur	Treated	CI-48	23 May to 25 May	28 October to 28 October
		Panapur Masrakh	Semraha	Treated	CI-37	13 April to 17 April	24 November to 28 November
		Tariya	Faridanpur	Untreated	CI-211	Not Sprayed	Not Sprayed
		Tariya	Mukundpur	Untreated	CI-213	Not Sprayed	Not Sprayed
		Tariya	Andharwadi	Untreated	CI-212	Not Sprayed	Not Sprayed
		Manjhi	Sadhpur	Untreated	CI-210	Not Sprayed	21 September to 22 September
