# Supplementary material for: Bionomics of Phlebotomus argentipes in villages in Bihar, India with insights into efficacy of IRS-based control measures
Source: PLoS Negl Trop Dis. 2018 Jan 11;12(1):e0006168. doi: 10.1371/journal.pntd.0006168 (PMC5764230; doi:10.1371/journal.pntd.0006168)
Supplement: S5 Table — (XLSX) [file pntd.0006168.s005.xlsx]

## Sheet: P. argentipes
Collection.Month	Placement		IRS.Treatment	District	PA_M			Collection.Month	Placement		IRS.Treatment	District	PA_F			Collection.Month	Placement		IRS.Treatment	District	PA_BF			Collection.Month	Placement		IRS.Treatment	District	PA_G			Collection.Month	Placement		IRS.Treatment	District	PA_Tot
April	Cattle	Enclosure	Treated	Muzaffarpur	290			April	Cattle	Enclosure	Treated	Muzaffarpur	135			April	Cattle	Enclosure	Treated	Muzaffarpur	11			April	Cattle	Enclosure	Treated	Muzaffarpur	4			April	Cattle	Enclosure	Treated	Muzaffarpur	440
August	Cattle	Enclosure	Treated	Muzaffarpur	1839			August	Cattle	Enclosure	Treated	Muzaffarpur	1314			August	Cattle	Enclosure	Treated	Muzaffarpur	28			August	Cattle	Enclosure	Treated	Muzaffarpur	128			August	Cattle	Enclosure	Treated	Muzaffarpur	3309
December	Cattle	Enclosure	Treated	Muzaffarpur	62			December	Cattle	Enclosure	Treated	Muzaffarpur	42			December	Cattle	Enclosure	Treated	Muzaffarpur	0			December	Cattle	Enclosure	Treated	Muzaffarpur	15			December	Cattle	Enclosure	Treated	Muzaffarpur	119
February	Cattle	Enclosure	Treated	Muzaffarpur	17			February	Cattle	Enclosure	Treated	Muzaffarpur	11			February	Cattle	Enclosure	Treated	Muzaffarpur	0			February	Cattle	Enclosure	Treated	Muzaffarpur	0			February	Cattle	Enclosure	Treated	Muzaffarpur	28
July	Cattle	Enclosure	Treated	Muzaffarpur	3414			July	Cattle	Enclosure	Treated	Muzaffarpur	1606			July	Cattle	Enclosure	Treated	Muzaffarpur	43			July	Cattle	Enclosure	Treated	Muzaffarpur	80			July	Cattle	Enclosure	Treated	Muzaffarpur	5143
June	Cattle	Enclosure	Treated	Muzaffarpur	2071			June	Cattle	Enclosure	Treated	Muzaffarpur	1117			June	Cattle	Enclosure	Treated	Muzaffarpur	77			June	Cattle	Enclosure	Treated	Muzaffarpur	71			June	Cattle	Enclosure	Treated	Muzaffarpur	3336
March	Cattle	Enclosure	Treated	Muzaffarpur	1324			March	Cattle	Enclosure	Treated	Muzaffarpur	922			March	Cattle	Enclosure	Treated	Muzaffarpur	124			March	Cattle	Enclosure	Treated	Muzaffarpur	14			March	Cattle	Enclosure	Treated	Muzaffarpur	2384
May	Cattle	Enclosure	Treated	Muzaffarpur	920			May	Cattle	Enclosure	Treated	Muzaffarpur	685			May	Cattle	Enclosure	Treated	Muzaffarpur	26			May	Cattle	Enclosure	Treated	Muzaffarpur	8			May	Cattle	Enclosure	Treated	Muzaffarpur	1639
November	Cattle	Enclosure	Treated	Muzaffarpur	401			November	Cattle	Enclosure	Treated	Muzaffarpur	289			November	Cattle	Enclosure	Treated	Muzaffarpur	1			November	Cattle	Enclosure	Treated	Muzaffarpur	66			November	Cattle	Enclosure	Treated	Muzaffarpur	757
October	Cattle	Enclosure	Treated	Muzaffarpur	705			October	Cattle	Enclosure	Treated	Muzaffarpur	581			October	Cattle	Enclosure	Treated	Muzaffarpur	13			October	Cattle	Enclosure	Treated	Muzaffarpur	61			October	Cattle	Enclosure	Treated	Muzaffarpur	1360
September	Cattle	Enclosure	Treated	Muzaffarpur	1602			September	Cattle	Enclosure	Treated	Muzaffarpur	1220			September	Cattle	Enclosure	Treated	Muzaffarpur	35			September	Cattle	Enclosure	Treated	Muzaffarpur	182			September	Cattle	Enclosure	Treated	Muzaffarpur	3039
April	House		Treated	Muzaffarpur	93			April	House		Treated	Muzaffarpur	65			April	House		Treated	Muzaffarpur	4			April	House		Treated	Muzaffarpur	1			April	House		Treated	Muzaffarpur	163
August	House		Treated	Muzaffarpur	1500			August	House		Treated	Muzaffarpur	1188			August	House		Treated	Muzaffarpur	15			August	House		Treated	Muzaffarpur	73			August	House		Treated	Muzaffarpur	2776
December	House		Treated	Muzaffarpur	93			December	House		Treated	Muzaffarpur	70			December	House		Treated	Muzaffarpur	4			December	House		Treated	Muzaffarpur	6			December	House		Treated	Muzaffarpur	173
February	House		Treated	Muzaffarpur	9			February	House		Treated	Muzaffarpur	2			February	House		Treated	Muzaffarpur	0			February	House		Treated	Muzaffarpur	0			February	House		Treated	Muzaffarpur	11
July	House		Treated	Muzaffarpur	1290			July	House		Treated	Muzaffarpur	1105			July	House		Treated	Muzaffarpur	34			July	House		Treated	Muzaffarpur	47			July	House		Treated	Muzaffarpur	2476
June	House		Treated	Muzaffarpur	3370			June	House		Treated	Muzaffarpur	1797			June	House		Treated	Muzaffarpur	46			June	House		Treated	Muzaffarpur	8			June	House		Treated	Muzaffarpur	5221
March	House		Treated	Muzaffarpur	301			March	House		Treated	Muzaffarpur	264			March	House		Treated	Muzaffarpur	46			March	House		Treated	Muzaffarpur	0			March	House		Treated	Muzaffarpur	611
May	House		Treated	Muzaffarpur	1359			May	House		Treated	Muzaffarpur	1279			May	House		Treated	Muzaffarpur	11			May	House		Treated	Muzaffarpur	8			May	House		Treated	Muzaffarpur	2657
November	House		Treated	Muzaffarpur	267			November	House		Treated	Muzaffarpur	206			November	House		Treated	Muzaffarpur	3			November	House		Treated	Muzaffarpur	36			November	House		Treated	Muzaffarpur	512
October	House		Treated	Muzaffarpur	648			October	House		Treated	Muzaffarpur	505			October	House		Treated	Muzaffarpur	11			October	House		Treated	Muzaffarpur	84			October	House		Treated	Muzaffarpur	1248
September	House		Treated	Muzaffarpur	1855			September	House		Treated	Muzaffarpur	942			September	House		Treated	Muzaffarpur	176			September	House		Treated	Muzaffarpur	222			September	House		Treated	Muzaffarpur	3195
April	Vegetation		Treated	Muzaffarpur	130			April	Vegetation		Treated	Muzaffarpur	135			April	Vegetation		Treated	Muzaffarpur	2			April	Vegetation		Treated	Muzaffarpur	5			April	Vegetation		Treated	Muzaffarpur	272
August	Vegetation		Treated	Muzaffarpur	933			August	Vegetation		Treated	Muzaffarpur	486			August	Vegetation		Treated	Muzaffarpur	19			August	Vegetation		Treated	Muzaffarpur	46			August	Vegetation		Treated	Muzaffarpur	1484
December	Vegetation		Treated	Muzaffarpur	76			December	Vegetation		Treated	Muzaffarpur	63			December	Vegetation		Treated	Muzaffarpur	1			December	Vegetation		Treated	Muzaffarpur	20			December	Vegetation		Treated	Muzaffarpur	160
February	Vegetation		Treated	Muzaffarpur	11			February	Vegetation		Treated	Muzaffarpur	10			February	Vegetation		Treated	Muzaffarpur	0			February	Vegetation		Treated	Muzaffarpur	0			February	Vegetation		Treated	Muzaffarpur	21
July	Vegetation		Treated	Muzaffarpur	782			July	Vegetation		Treated	Muzaffarpur	418			July	Vegetation		Treated	Muzaffarpur	19			July	Vegetation		Treated	Muzaffarpur	22			July	Vegetation		Treated	Muzaffarpur	1241
June	Vegetation		Treated	Muzaffarpur	1976			June	Vegetation		Treated	Muzaffarpur	1160			June	Vegetation		Treated	Muzaffarpur	28			June	Vegetation		Treated	Muzaffarpur	6			June	Vegetation		Treated	Muzaffarpur	3170
March	Vegetation		Treated	Muzaffarpur	981			March	Vegetation		Treated	Muzaffarpur	462			March	Vegetation		Treated	Muzaffarpur	12			March	Vegetation		Treated	Muzaffarpur	5			March	Vegetation		Treated	Muzaffarpur	1460
May	Vegetation		Treated	Muzaffarpur	230			May	Vegetation		Treated	Muzaffarpur	190			May	Vegetation		Treated	Muzaffarpur	5			May	Vegetation		Treated	Muzaffarpur	7			May	Vegetation		Treated	Muzaffarpur	432
November	Vegetation		Treated	Muzaffarpur	288			November	Vegetation		Treated	Muzaffarpur	186			November	Vegetation		Treated	Muzaffarpur	0			November	Vegetation		Treated	Muzaffarpur	30			November	Vegetation		Treated	Muzaffarpur	504
October	Vegetation		Treated	Muzaffarpur	339			October	Vegetation		Treated	Muzaffarpur	183			October	Vegetation		Treated	Muzaffarpur	4			October	Vegetation		Treated	Muzaffarpur	30			October	Vegetation		Treated	Muzaffarpur	556
September	Vegetation		Treated	Muzaffarpur	295			September	Vegetation		Treated	Muzaffarpur	187			September	Vegetation		Treated	Muzaffarpur	8			September	Vegetation		Treated	Muzaffarpur	23			September	Vegetation		Treated	Muzaffarpur	513
April	Cattle	Enclosure	Untreated	Muzaffarpur	231			April	Cattle	Enclosure	Untreated	Muzaffarpur	159			April	Cattle	Enclosure	Untreated	Muzaffarpur	9			April	Cattle	Enclosure	Untreated	Muzaffarpur	2			April	Cattle	Enclosure	Untreated	Muzaffarpur	401
August	Cattle	Enclosure	Untreated	Muzaffarpur	508			August	Cattle	Enclosure	Untreated	Muzaffarpur	226			August	Cattle	Enclosure	Untreated	Muzaffarpur	42			August	Cattle	Enclosure	Untreated	Muzaffarpur	54			August	Cattle	Enclosure	Untreated	Muzaffarpur	830
December	Cattle	Enclosure	Untreated	Muzaffarpur	12			December	Cattle	Enclosure	Untreated	Muzaffarpur	6			December	Cattle	Enclosure	Untreated	Muzaffarpur	0			December	Cattle	Enclosure	Untreated	Muzaffarpur	0			December	Cattle	Enclosure	Untreated	Muzaffarpur	18
February	Cattle	Enclosure	Untreated	Muzaffarpur	27			February	Cattle	Enclosure	Untreated	Muzaffarpur	16			February	Cattle	Enclosure	Untreated	Muzaffarpur	0			February	Cattle	Enclosure	Untreated	Muzaffarpur	0			February	Cattle	Enclosure	Untreated	Muzaffarpur	43
July	Cattle	Enclosure	Untreated	Muzaffarpur	1953			July	Cattle	Enclosure	Untreated	Muzaffarpur	685			July	Cattle	Enclosure	Untreated	Muzaffarpur	63			July	Cattle	Enclosure	Untreated	Muzaffarpur	34			July	Cattle	Enclosure	Untreated	Muzaffarpur	2735
June	Cattle	Enclosure	Untreated	Muzaffarpur	2640			June	Cattle	Enclosure	Untreated	Muzaffarpur	854			June	Cattle	Enclosure	Untreated	Muzaffarpur	82			June	Cattle	Enclosure	Untreated	Muzaffarpur	37			June	Cattle	Enclosure	Untreated	Muzaffarpur	3613
March	Cattle	Enclosure	Untreated	Muzaffarpur	1644			March	Cattle	Enclosure	Untreated	Muzaffarpur	962			March	Cattle	Enclosure	Untreated	Muzaffarpur	41			March	Cattle	Enclosure	Untreated	Muzaffarpur	2			March	Cattle	Enclosure	Untreated	Muzaffarpur	2649
May	Cattle	Enclosure	Untreated	Muzaffarpur	394			May	Cattle	Enclosure	Untreated	Muzaffarpur	210			May	Cattle	Enclosure	Untreated	Muzaffarpur	28			May	Cattle	Enclosure	Untreated	Muzaffarpur	4			May	Cattle	Enclosure	Untreated	Muzaffarpur	636
November	Cattle	Enclosure	Untreated	Muzaffarpur	290			November	Cattle	Enclosure	Untreated	Muzaffarpur	173			November	Cattle	Enclosure	Untreated	Muzaffarpur	5			November	Cattle	Enclosure	Untreated	Muzaffarpur	52			November	Cattle	Enclosure	Untreated	Muzaffarpur	520
October	Cattle	Enclosure	Untreated	Muzaffarpur	618			October	Cattle	Enclosure	Untreated	Muzaffarpur	286			October	Cattle	Enclosure	Untreated	Muzaffarpur	2			October	Cattle	Enclosure	Untreated	Muzaffarpur	55			October	Cattle	Enclosure	Untreated	Muzaffarpur	961
September	Cattle	Enclosure	Untreated	Muzaffarpur	429			September	Cattle	Enclosure	Untreated	Muzaffarpur	230			September	Cattle	Enclosure	Untreated	Muzaffarpur	4			September	Cattle	Enclosure	Untreated	Muzaffarpur	51			September	Cattle	Enclosure	Untreated	Muzaffarpur	714
April	House		Untreated	Muzaffarpur	53			April	House		Untreated	Muzaffarpur	51			April	House		Untreated	Muzaffarpur	8			April	House		Untreated	Muzaffarpur	0			April	House		Untreated	Muzaffarpur	112
August	House		Untreated	Muzaffarpur	582			August	House		Untreated	Muzaffarpur	378			August	House		Untreated	Muzaffarpur	10			August	House		Untreated	Muzaffarpur	66			August	House		Untreated	Muzaffarpur	1036
December	House		Untreated	Muzaffarpur	5			December	House		Untreated	Muzaffarpur	4			December	House		Untreated	Muzaffarpur	0			December	House		Untreated	Muzaffarpur	1			December	House		Untreated	Muzaffarpur	10
February	House		Untreated	Muzaffarpur	8			February	House		Untreated	Muzaffarpur	2			February	House		Untreated	Muzaffarpur	0			February	House		Untreated	Muzaffarpur	0			February	House		Untreated	Muzaffarpur	10
July	House		Untreated	Muzaffarpur	552			July	House		Untreated	Muzaffarpur	619			July	House		Untreated	Muzaffarpur	15			July	House		Untreated	Muzaffarpur	8			July	House		Untreated	Muzaffarpur	1194
June	House		Untreated	Muzaffarpur	1953			June	House		Untreated	Muzaffarpur	883			June	House		Untreated	Muzaffarpur	86			June	House		Untreated	Muzaffarpur	10			June	House		Untreated	Muzaffarpur	2932
March	House		Untreated	Muzaffarpur	237			March	House		Untreated	Muzaffarpur	222			March	House		Untreated	Muzaffarpur	8			March	House		Untreated	Muzaffarpur	2			March	House		Untreated	Muzaffarpur	469
May	House		Untreated	Muzaffarpur	79			May	House		Untreated	Muzaffarpur	45			May	House		Untreated	Muzaffarpur	0			May	House		Untreated	Muzaffarpur	2			May	House		Untreated	Muzaffarpur	126
November	House		Untreated	Muzaffarpur	167			November	House		Untreated	Muzaffarpur	100			November	House		Untreated	Muzaffarpur	1			November	House		Untreated	Muzaffarpur	16			November	House		Untreated	Muzaffarpur	284
October	House		Untreated	Muzaffarpur	233			October	House		Untreated	Muzaffarpur	132			October	House		Untreated	Muzaffarpur	0			October	House		Untreated	Muzaffarpur	15			October	House		Untreated	Muzaffarpur	380
September	House		Untreated	Muzaffarpur	398			September	House		Untreated	Muzaffarpur	317			September	House		Untreated	Muzaffarpur	4			September	House		Untreated	Muzaffarpur	73			September	House		Untreated	Muzaffarpur	792
April	Vegetation		Untreated	Muzaffarpur	153			April	Vegetation		Untreated	Muzaffarpur	132			April	Vegetation		Untreated	Muzaffarpur	10			April	Vegetation		Untreated	Muzaffarpur	0			April	Vegetation		Untreated	Muzaffarpur	295
August	Vegetation		Untreated	Muzaffarpur	554			August	Vegetation		Untreated	Muzaffarpur	349			August	Vegetation		Untreated	Muzaffarpur	5			August	Vegetation		Untreated	Muzaffarpur	13			August	Vegetation		Untreated	Muzaffarpur	921
December	Vegetation		Untreated	Muzaffarpur	3			December	Vegetation		Untreated	Muzaffarpur	2			December	Vegetation		Untreated	Muzaffarpur	0			December	Vegetation		Untreated	Muzaffarpur	0			December	Vegetation		Untreated	Muzaffarpur	5
February	Vegetation		Untreated	Muzaffarpur	7			February	Vegetation		Untreated	Muzaffarpur	3			February	Vegetation		Untreated	Muzaffarpur	0			February	Vegetation		Untreated	Muzaffarpur	0			February	Vegetation		Untreated	Muzaffarpur	10
July	Vegetation		Untreated	Muzaffarpur	384			July	Vegetation		Untreated	Muzaffarpur	255			July	Vegetation		Untreated	Muzaffarpur	19			July	Vegetation		Untreated	Muzaffarpur	16			July	Vegetation		Untreated	Muzaffarpur	674
June	Vegetation		Untreated	Muzaffarpur	749			June	Vegetation		Untreated	Muzaffarpur	422			June	Vegetation		Untreated	Muzaffarpur	30			June	Vegetation		Untreated	Muzaffarpur	19			June	Vegetation		Untreated	Muzaffarpur	1220
March	Vegetation		Untreated	Muzaffarpur	455			March	Vegetation		Untreated	Muzaffarpur	251			March	Vegetation		Untreated	Muzaffarpur	3			March	Vegetation		Untreated	Muzaffarpur	14			March	Vegetation		Untreated	Muzaffarpur	723
May	Vegetation		Untreated	Muzaffarpur	176			May	Vegetation		Untreated	Muzaffarpur	68			May	Vegetation		Untreated	Muzaffarpur	4			May	Vegetation		Untreated	Muzaffarpur	2			May	Vegetation		Untreated	Muzaffarpur	250
November	Vegetation		Untreated	Muzaffarpur	299			November	Vegetation		Untreated	Muzaffarpur	190			November	Vegetation		Untreated	Muzaffarpur	0			November	Vegetation		Untreated	Muzaffarpur	61			November	Vegetation		Untreated	Muzaffarpur	550
October	Vegetation		Untreated	Muzaffarpur	272			October	Vegetation		Untreated	Muzaffarpur	108			October	Vegetation		Untreated	Muzaffarpur	3			October	Vegetation		Untreated	Muzaffarpur	17			October	Vegetation		Untreated	Muzaffarpur	400
September	Vegetation		Untreated	Muzaffarpur	253			September	Vegetation		Untreated	Muzaffarpur	271			September	Vegetation		Untreated	Muzaffarpur	4			September	Vegetation		Untreated	Muzaffarpur	65			September	Vegetation		Untreated	Muzaffarpur	593
April	Cattle	Enclosure	Treated	Saran	116			April	Cattle	Enclosure	Treated	Saran	58			April	Cattle	Enclosure	Treated	Saran	9			April	Cattle	Enclosure	Treated	Saran	3			April	Cattle	Enclosure	Treated	Saran	186
August	Cattle	Enclosure	Treated	Saran	1183			August	Cattle	Enclosure	Treated	Saran	652			August	Cattle	Enclosure	Treated	Saran	40			August	Cattle	Enclosure	Treated	Saran	142			August	Cattle	Enclosure	Treated	Saran	2017
December	Cattle	Enclosure	Treated	Saran	39			December	Cattle	Enclosure	Treated	Saran	15			December	Cattle	Enclosure	Treated	Saran	0			December	Cattle	Enclosure	Treated	Saran	6			December	Cattle	Enclosure	Treated	Saran	60
February	Cattle	Enclosure	Treated	Saran	10			February	Cattle	Enclosure	Treated	Saran	7			February	Cattle	Enclosure	Treated	Saran	0			February	Cattle	Enclosure	Treated	Saran	0			February	Cattle	Enclosure	Treated	Saran	17
July	Cattle	Enclosure	Treated	Saran	1510			July	Cattle	Enclosure	Treated	Saran	751			July	Cattle	Enclosure	Treated	Saran	55			July	Cattle	Enclosure	Treated	Saran	93			July	Cattle	Enclosure	Treated	Saran	2409
June	Cattle	Enclosure	Treated	Saran	1963			June	Cattle	Enclosure	Treated	Saran	696			June	Cattle	Enclosure	Treated	Saran	106			June	Cattle	Enclosure	Treated	Saran	61			June	Cattle	Enclosure	Treated	Saran	2826
March	Cattle	Enclosure	Treated	Saran	662			March	Cattle	Enclosure	Treated	Saran	281			March	Cattle	Enclosure	Treated	Saran	54			March	Cattle	Enclosure	Treated	Saran	15			March	Cattle	Enclosure	Treated	Saran	1012
May	Cattle	Enclosure	Treated	Saran	270			May	Cattle	Enclosure	Treated	Saran	110			May	Cattle	Enclosure	Treated	Saran	6			May	Cattle	Enclosure	Treated	Saran	5			May	Cattle	Enclosure	Treated	Saran	391
November	Cattle	Enclosure	Treated	Saran	382			November	Cattle	Enclosure	Treated	Saran	236			November	Cattle	Enclosure	Treated	Saran	0			November	Cattle	Enclosure	Treated	Saran	55			November	Cattle	Enclosure	Treated	Saran	673
October	Cattle	Enclosure	Treated	Saran	525			October	Cattle	Enclosure	Treated	Saran	301			October	Cattle	Enclosure	Treated	Saran	2			October	Cattle	Enclosure	Treated	Saran	108			October	Cattle	Enclosure	Treated	Saran	936
September	Cattle	Enclosure	Treated	Saran	674			September	Cattle	Enclosure	Treated	Saran	384			September	Cattle	Enclosure	Treated	Saran	26			September	Cattle	Enclosure	Treated	Saran	159			September	Cattle	Enclosure	Treated	Saran	1243
April	House		Treated	Saran	75			April	House		Treated	Saran	64			April	House		Treated	Saran	7			April	House		Treated	Saran	2			April	House		Treated	Saran	148
August	House		Treated	Saran	685			August	House		Treated	Saran	381			August	House		Treated	Saran	12			August	House		Treated	Saran	29			August	House		Treated	Saran	1107
December	House		Treated	Saran	34			December	House		Treated	Saran	41			December	House		Treated	Saran	0			December	House		Treated	Saran	2			December	House		Treated	Saran	77
February	House		Treated	Saran	3			February	House		Treated	Saran	3			February	House		Treated	Saran	0			February	House		Treated	Saran	0			February	House		Treated	Saran	6
July	House		Treated	Saran	713			July	House		Treated	Saran	325			July	House		Treated	Saran	33			July	House		Treated	Saran	31			July	House		Treated	Saran	1102
June	House		Treated	Saran	1273			June	House		Treated	Saran	372			June	House		Treated	Saran	26			June	House		Treated	Saran	9			June	House		Treated	Saran	1680
March	House		Treated	Saran	175			March	House		Treated	Saran	94			March	House		Treated	Saran	6			March	House		Treated	Saran	2			March	House		Treated	Saran	277
May	House		Treated	Saran	83			May	House		Treated	Saran	46			May	House		Treated	Saran	4			May	House		Treated	Saran	1			May	House		Treated	Saran	134
November	House		Treated	Saran	300			November	House		Treated	Saran	136			November	House		Treated	Saran	0			November	House		Treated	Saran	11			November	House		Treated	Saran	447
October	House		Treated	Saran	789			October	House		Treated	Saran	241			October	House		Treated	Saran	2			October	House		Treated	Saran	61			October	House		Treated	Saran	1093
September	House		Treated	Saran	759			September	House		Treated	Saran	580			September	House		Treated	Saran	10			September	House		Treated	Saran	181			September	House		Treated	Saran	1530
April	Vegetation		Treated	Saran	183			April	Vegetation		Treated	Saran	183			April	Vegetation		Treated	Saran	11			April	Vegetation		Treated	Saran	4			April	Vegetation		Treated	Saran	381
August	Vegetation		Treated	Saran	741			August	Vegetation		Treated	Saran	356			August	Vegetation		Treated	Saran	15			August	Vegetation		Treated	Saran	31			August	Vegetation		Treated	Saran	1143
December	Vegetation		Treated	Saran	25			December	Vegetation		Treated	Saran	15			December	Vegetation		Treated	Saran	0			December	Vegetation		Treated	Saran	11			December	Vegetation		Treated	Saran	51
February	Vegetation		Treated	Saran	22			February	Vegetation		Treated	Saran	21			February	Vegetation		Treated	Saran	0			February	Vegetation		Treated	Saran	0			February	Vegetation		Treated	Saran	43
July	Vegetation		Treated	Saran	893			July	Vegetation		Treated	Saran	410			July	Vegetation		Treated	Saran	32			July	Vegetation		Treated	Saran	35			July	Vegetation		Treated	Saran	1370
June	Vegetation		Treated	Saran	1340			June	Vegetation		Treated	Saran	609			June	Vegetation		Treated	Saran	29			June	Vegetation		Treated	Saran	10			June	Vegetation		Treated	Saran	1988
March	Vegetation		Treated	Saran	412			March	Vegetation		Treated	Saran	341			March	Vegetation		Treated	Saran	11			March	Vegetation		Treated	Saran	5			March	Vegetation		Treated	Saran	769
May	Vegetation		Treated	Saran	313			May	Vegetation		Treated	Saran	135			May	Vegetation		Treated	Saran	7			May	Vegetation		Treated	Saran	5			May	Vegetation		Treated	Saran	460
November	Vegetation		Treated	Saran	222			November	Vegetation		Treated	Saran	143			November	Vegetation		Treated	Saran	0			November	Vegetation		Treated	Saran	33			November	Vegetation		Treated	Saran	398
October	Vegetation		Treated	Saran	251			October	Vegetation		Treated	Saran	133			October	Vegetation		Treated	Saran	0			October	Vegetation		Treated	Saran	23			October	Vegetation		Treated	Saran	407
September	Vegetation		Treated	Saran	254			September	Vegetation		Treated	Saran	159			September	Vegetation		Treated	Saran	13			September	Vegetation		Treated	Saran	37			September	Vegetation		Treated	Saran	463
April	Cattle	Enclosure	Untreated	Saran	459			April	Cattle	Enclosure	Untreated	Saran	120			April	Cattle	Enclosure	Untreated	Saran	11			April	Cattle	Enclosure	Untreated	Saran	2			April	Cattle	Enclosure	Untreated	Saran	592
August	Cattle	Enclosure	Untreated	Saran	450			August	Cattle	Enclosure	Untreated	Saran	261			August	Cattle	Enclosure	Untreated	Saran	6			August	Cattle	Enclosure	Untreated	Saran	11			August	Cattle	Enclosure	Untreated	Saran	728
December	Cattle	Enclosure	Untreated	Saran	1			December	Cattle	Enclosure	Untreated	Saran	0			December	Cattle	Enclosure	Untreated	Saran	0			December	Cattle	Enclosure	Untreated	Saran	0			December	Cattle	Enclosure	Untreated	Saran	1
February	Cattle	Enclosure	Untreated	Saran	27			February	Cattle	Enclosure	Untreated	Saran	23			February	Cattle	Enclosure	Untreated	Saran	0			February	Cattle	Enclosure	Untreated	Saran	0			February	Cattle	Enclosure	Untreated	Saran	50
July	Cattle	Enclosure	Untreated	Saran	784			July	Cattle	Enclosure	Untreated	Saran	338			July	Cattle	Enclosure	Untreated	Saran	83			July	Cattle	Enclosure	Untreated	Saran	17			July	Cattle	Enclosure	Untreated	Saran	1222
June	Cattle	Enclosure	Untreated	Saran	4274			June	Cattle	Enclosure	Untreated	Saran	2042			June	Cattle	Enclosure	Untreated	Saran	237			June	Cattle	Enclosure	Untreated	Saran	38			June	Cattle	Enclosure	Untreated	Saran	6591
March	Cattle	Enclosure	Untreated	Saran	1084			March	Cattle	Enclosure	Untreated	Saran	526			March	Cattle	Enclosure	Untreated	Saran	25			March	Cattle	Enclosure	Untreated	Saran	1			March	Cattle	Enclosure	Untreated	Saran	1636
May	Cattle	Enclosure	Untreated	Saran	326			May	Cattle	Enclosure	Untreated	Saran	98			May	Cattle	Enclosure	Untreated	Saran	9			May	Cattle	Enclosure	Untreated	Saran	7			May	Cattle	Enclosure	Untreated	Saran	440
November	Cattle	Enclosure	Untreated	Saran	149			November	Cattle	Enclosure	Untreated	Saran	95			November	Cattle	Enclosure	Untreated	Saran	2			November	Cattle	Enclosure	Untreated	Saran	14			November	Cattle	Enclosure	Untreated	Saran	260
October	Cattle	Enclosure	Untreated	Saran	243			October	Cattle	Enclosure	Untreated	Saran	157			October	Cattle	Enclosure	Untreated	Saran	5			October	Cattle	Enclosure	Untreated	Saran	37			October	Cattle	Enclosure	Untreated	Saran	442
September	Cattle	Enclosure	Untreated	Saran	121			September	Cattle	Enclosure	Untreated	Saran	70			September	Cattle	Enclosure	Untreated	Saran	3			September	Cattle	Enclosure	Untreated	Saran	34			September	Cattle	Enclosure	Untreated	Saran	228
April	House		Untreated	Saran	133			April	House		Untreated	Saran	52			April	House		Untreated	Saran	3			April	House		Untreated	Saran	1			April	House		Untreated	Saran	189
August	House		Untreated	Saran	215			August	House		Untreated	Saran	183			August	House		Untreated	Saran	6			August	House		Untreated	Saran	12			August	House		Untreated	Saran	416
December	House		Untreated	Saran	3			December	House		Untreated	Saran	2			December	House		Untreated	Saran	0			December	House		Untreated	Saran	0			December	House		Untreated	Saran	5
February	House		Untreated	Saran	6			February	House		Untreated	Saran	2			February	House		Untreated	Saran	0			February	House		Untreated	Saran	0			February	House		Untreated	Saran	8
July	House		Untreated	Saran	475			July	House		Untreated	Saran	430			July	House		Untreated	Saran	6			July	House		Untreated	Saran	3			July	House		Untreated	Saran	914
June	House		Untreated	Saran	710			June	House		Untreated	Saran	531			June	House		Untreated	Saran	15			June	House		Untreated	Saran	25			June	House		Untreated	Saran	1281
March	House		Untreated	Saran	142			March	House		Untreated	Saran	127			March	House		Untreated	Saran	9			March	House		Untreated	Saran	0			March	House		Untreated	Saran	278
May	House		Untreated	Saran	212			May	House		Untreated	Saran	204			May	House		Untreated	Saran	13			May	House		Untreated	Saran	2			May	House		Untreated	Saran	431
November	House		Untreated	Saran	105			November	House		Untreated	Saran	77			November	House		Untreated	Saran	0			November	House		Untreated	Saran	9			November	House		Untreated	Saran	191
October	House		Untreated	Saran	160			October	House		Untreated	Saran	125			October	House		Untreated	Saran	1			October	House		Untreated	Saran	18			October	House		Untreated	Saran	304
September	House		Untreated	Saran	171			September	House		Untreated	Saran	121			September	House		Untreated	Saran	7			September	House		Untreated	Saran	35			September	House		Untreated	Saran	334
April	Vegetation		Untreated	Saran	405			April	Vegetation		Untreated	Saran	263			April	Vegetation		Untreated	Saran	10			April	Vegetation		Untreated	Saran	2			April	Vegetation		Untreated	Saran	680
August	Vegetation		Untreated	Saran	730			August	Vegetation		Untreated	Saran	330			August	Vegetation		Untreated	Saran	1			August	Vegetation		Untreated	Saran	39			August	Vegetation		Untreated	Saran	1100
December	Vegetation		Untreated	Saran	3			December	Vegetation		Untreated	Saran	0			December	Vegetation		Untreated	Saran	0			December	Vegetation		Untreated	Saran	0			December	Vegetation		Untreated	Saran	3
February	Vegetation		Untreated	Saran	5			February	Vegetation		Untreated	Saran	2			February	Vegetation		Untreated	Saran	0			February	Vegetation		Untreated	Saran	0			February	Vegetation		Untreated	Saran	7
July	Vegetation		Untreated	Saran	562			July	Vegetation		Untreated	Saran	420			July	Vegetation		Untreated	Saran	10			July	Vegetation		Untreated	Saran	19			July	Vegetation		Untreated	Saran	1011
June	Vegetation		Untreated	Saran	1090			June	Vegetation		Untreated	Saran	892			June	Vegetation		Untreated	Saran	12			June	Vegetation		Untreated	Saran	26			June	Vegetation		Untreated	Saran	2020
March	Vegetation		Untreated	Saran	566			March	Vegetation		Untreated	Saran	460			March	Vegetation		Untreated	Saran	5			March	Vegetation		Untreated	Saran	1			March	Vegetation		Untreated	Saran	1032
May	Vegetation		Untreated	Saran	199			May	Vegetation		Untreated	Saran	122			May	Vegetation		Untreated	Saran	9			May	Vegetation		Untreated	Saran	0			May	Vegetation		Untreated	Saran	330
November	Vegetation		Untreated	Saran	129			November	Vegetation		Untreated	Saran	76			November	Vegetation		Untreated	Saran	0			November	Vegetation		Untreated	Saran	10			November	Vegetation		Untreated	Saran	215
October	Vegetation		Untreated	Saran	146			October	Vegetation		Untreated	Saran	65			October	Vegetation		Untreated	Saran	1			October	Vegetation		Untreated	Saran	9			October	Vegetation		Untreated	Saran	221
September	Vegetation		Untreated	Saran	151			September	Vegetation		Untreated	Saran	204			September	Vegetation		Untreated	Saran	2			September	Vegetation		Untreated	Saran	24			September	Vegetation		Untreated	Saran	381

## Sheet: P. papatasi
Collection.Month	Placement		IRS.Treatment	District	PP_M			Collection.Month	Placement		IRS.Treatment	District	PP_F			Collection.Month	Placement		IRS.Treatment	District	PP_BF			Collection.Month	Placement		IRS.Treatment	District	PP_G			Collection.Month	Placement		IRS.Treatment	District	PP_Tot
April	Cattle	Enclosure	Treated	Muzaffarpur	16			April	Cattle	Enclosure	Treated	Muzaffarpur	14			April	Cattle	Enclosure	Treated	Muzaffarpur	0			April	Cattle	Enclosure	Treated	Muzaffarpur	0			April	Cattle	Enclosure	Treated	Muzaffarpur	30
August	Cattle	Enclosure	Treated	Muzaffarpur	6			August	Cattle	Enclosure	Treated	Muzaffarpur	3			August	Cattle	Enclosure	Treated	Muzaffarpur	0			August	Cattle	Enclosure	Treated	Muzaffarpur	0			August	Cattle	Enclosure	Treated	Muzaffarpur	9
December	Cattle	Enclosure	Treated	Muzaffarpur	0			December	Cattle	Enclosure	Treated	Muzaffarpur	0			December	Cattle	Enclosure	Treated	Muzaffarpur	0			December	Cattle	Enclosure	Treated	Muzaffarpur	0			December	Cattle	Enclosure	Treated	Muzaffarpur	0
February	Cattle	Enclosure	Treated	Muzaffarpur	0			February	Cattle	Enclosure	Treated	Muzaffarpur	0			February	Cattle	Enclosure	Treated	Muzaffarpur	0			February	Cattle	Enclosure	Treated	Muzaffarpur	0			February	Cattle	Enclosure	Treated	Muzaffarpur	0
July	Cattle	Enclosure	Treated	Muzaffarpur	5			July	Cattle	Enclosure	Treated	Muzaffarpur	5			July	Cattle	Enclosure	Treated	Muzaffarpur	0			July	Cattle	Enclosure	Treated	Muzaffarpur	0			July	Cattle	Enclosure	Treated	Muzaffarpur	10
June	Cattle	Enclosure	Treated	Muzaffarpur	13			June	Cattle	Enclosure	Treated	Muzaffarpur	2			June	Cattle	Enclosure	Treated	Muzaffarpur	1			June	Cattle	Enclosure	Treated	Muzaffarpur	1			June	Cattle	Enclosure	Treated	Muzaffarpur	17
March	Cattle	Enclosure	Treated	Muzaffarpur	4			March	Cattle	Enclosure	Treated	Muzaffarpur	10			March	Cattle	Enclosure	Treated	Muzaffarpur	0			March	Cattle	Enclosure	Treated	Muzaffarpur	0			March	Cattle	Enclosure	Treated	Muzaffarpur	14
May	Cattle	Enclosure	Treated	Muzaffarpur	9			May	Cattle	Enclosure	Treated	Muzaffarpur	6			May	Cattle	Enclosure	Treated	Muzaffarpur	0			May	Cattle	Enclosure	Treated	Muzaffarpur	0			May	Cattle	Enclosure	Treated	Muzaffarpur	15
November	Cattle	Enclosure	Treated	Muzaffarpur	2			November	Cattle	Enclosure	Treated	Muzaffarpur	1			November	Cattle	Enclosure	Treated	Muzaffarpur	0			November	Cattle	Enclosure	Treated	Muzaffarpur	0			November	Cattle	Enclosure	Treated	Muzaffarpur	3
October	Cattle	Enclosure	Treated	Muzaffarpur	0			October	Cattle	Enclosure	Treated	Muzaffarpur	0			October	Cattle	Enclosure	Treated	Muzaffarpur	0			October	Cattle	Enclosure	Treated	Muzaffarpur	0			October	Cattle	Enclosure	Treated	Muzaffarpur	0
September	Cattle	Enclosure	Treated	Muzaffarpur	5			September	Cattle	Enclosure	Treated	Muzaffarpur	5			September	Cattle	Enclosure	Treated	Muzaffarpur	0			September	Cattle	Enclosure	Treated	Muzaffarpur	0			September	Cattle	Enclosure	Treated	Muzaffarpur	10
April	House		Treated	Muzaffarpur	8			April	House		Treated	Muzaffarpur	17			April	House		Treated	Muzaffarpur	0			April	House		Treated	Muzaffarpur	0			April	House		Treated	Muzaffarpur	25
August	House		Treated	Muzaffarpur	6			August	House		Treated	Muzaffarpur	2			August	House		Treated	Muzaffarpur	0			August	House		Treated	Muzaffarpur	0			August	House		Treated	Muzaffarpur	8
December	House		Treated	Muzaffarpur	0			December	House		Treated	Muzaffarpur	0			December	House		Treated	Muzaffarpur	0			December	House		Treated	Muzaffarpur	0			December	House		Treated	Muzaffarpur	0
February	House		Treated	Muzaffarpur	0			February	House		Treated	Muzaffarpur	0			February	House		Treated	Muzaffarpur	0			February	House		Treated	Muzaffarpur	0			February	House		Treated	Muzaffarpur	0
July	House		Treated	Muzaffarpur	7			July	House		Treated	Muzaffarpur	2			July	House		Treated	Muzaffarpur	0			July	House		Treated	Muzaffarpur	0			July	House		Treated	Muzaffarpur	9
June	House		Treated	Muzaffarpur	18			June	House		Treated	Muzaffarpur	10			June	House		Treated	Muzaffarpur	0			June	House		Treated	Muzaffarpur	0			June	House		Treated	Muzaffarpur	28
March	House		Treated	Muzaffarpur	12			March	House		Treated	Muzaffarpur	16			March	House		Treated	Muzaffarpur	1			March	House		Treated	Muzaffarpur	1			March	House		Treated	Muzaffarpur	30
May	House		Treated	Muzaffarpur	4			May	House		Treated	Muzaffarpur	2			May	House		Treated	Muzaffarpur	0			May	House		Treated	Muzaffarpur	1			May	House		Treated	Muzaffarpur	7
November	House		Treated	Muzaffarpur	0			November	House		Treated	Muzaffarpur	3			November	House		Treated	Muzaffarpur	0			November	House		Treated	Muzaffarpur	0			November	House		Treated	Muzaffarpur	3
October	House		Treated	Muzaffarpur	3			October	House		Treated	Muzaffarpur	6			October	House		Treated	Muzaffarpur	0			October	House		Treated	Muzaffarpur	0			October	House		Treated	Muzaffarpur	9
September	House		Treated	Muzaffarpur	5			September	House		Treated	Muzaffarpur	3			September	House		Treated	Muzaffarpur	0			September	House		Treated	Muzaffarpur	0			September	House		Treated	Muzaffarpur	8
April	Vegetation		Treated	Muzaffarpur	6			April	Vegetation		Treated	Muzaffarpur	6			April	Vegetation		Treated	Muzaffarpur	0			April	Vegetation		Treated	Muzaffarpur	0			April	Vegetation		Treated	Muzaffarpur	12
August	Vegetation		Treated	Muzaffarpur	0			August	Vegetation		Treated	Muzaffarpur	8			August	Vegetation		Treated	Muzaffarpur	0			August	Vegetation		Treated	Muzaffarpur	0			August	Vegetation		Treated	Muzaffarpur	8
December	Vegetation		Treated	Muzaffarpur	0			December	Vegetation		Treated	Muzaffarpur	2			December	Vegetation		Treated	Muzaffarpur	0			December	Vegetation		Treated	Muzaffarpur	0			December	Vegetation		Treated	Muzaffarpur	2
February	Vegetation		Treated	Muzaffarpur	0			February	Vegetation		Treated	Muzaffarpur	0			February	Vegetation		Treated	Muzaffarpur	0			February	Vegetation		Treated	Muzaffarpur	0			February	Vegetation		Treated	Muzaffarpur	0
July	Vegetation		Treated	Muzaffarpur	4			July	Vegetation		Treated	Muzaffarpur	5			July	Vegetation		Treated	Muzaffarpur	0			July	Vegetation		Treated	Muzaffarpur	0			July	Vegetation		Treated	Muzaffarpur	9
June	Vegetation		Treated	Muzaffarpur	12			June	Vegetation		Treated	Muzaffarpur	7			June	Vegetation		Treated	Muzaffarpur	0			June	Vegetation		Treated	Muzaffarpur	1			June	Vegetation		Treated	Muzaffarpur	20
March	Vegetation		Treated	Muzaffarpur	9			March	Vegetation		Treated	Muzaffarpur	10			March	Vegetation		Treated	Muzaffarpur	2			March	Vegetation		Treated	Muzaffarpur	0			March	Vegetation		Treated	Muzaffarpur	21
May	Vegetation		Treated	Muzaffarpur	6			May	Vegetation		Treated	Muzaffarpur	9			May	Vegetation		Treated	Muzaffarpur	0			May	Vegetation		Treated	Muzaffarpur	0			May	Vegetation		Treated	Muzaffarpur	15
November	Vegetation		Treated	Muzaffarpur	4			November	Vegetation		Treated	Muzaffarpur	3			November	Vegetation		Treated	Muzaffarpur	0			November	Vegetation		Treated	Muzaffarpur	1			November	Vegetation		Treated	Muzaffarpur	8
October	Vegetation		Treated	Muzaffarpur	0			October	Vegetation		Treated	Muzaffarpur	1			October	Vegetation		Treated	Muzaffarpur	0			October	Vegetation		Treated	Muzaffarpur	0			October	Vegetation		Treated	Muzaffarpur	1
September	Vegetation		Treated	Muzaffarpur	0			September	Vegetation		Treated	Muzaffarpur	5			September	Vegetation		Treated	Muzaffarpur	0			September	Vegetation		Treated	Muzaffarpur	0			September	Vegetation		Treated	Muzaffarpur	5
April	Cattle	Enclosure	Untreated	Muzaffarpur	4			April	Cattle	Enclosure	Untreated	Muzaffarpur	1			April	Cattle	Enclosure	Untreated	Muzaffarpur	0			April	Cattle	Enclosure	Untreated	Muzaffarpur	0			April	Cattle	Enclosure	Untreated	Muzaffarpur	5
August	Cattle	Enclosure	Untreated	Muzaffarpur	0			August	Cattle	Enclosure	Untreated	Muzaffarpur	1			August	Cattle	Enclosure	Untreated	Muzaffarpur	1			August	Cattle	Enclosure	Untreated	Muzaffarpur	0			August	Cattle	Enclosure	Untreated	Muzaffarpur	2
December	Cattle	Enclosure	Untreated	Muzaffarpur	0			December	Cattle	Enclosure	Untreated	Muzaffarpur	0			December	Cattle	Enclosure	Untreated	Muzaffarpur	0			December	Cattle	Enclosure	Untreated	Muzaffarpur	0			December	Cattle	Enclosure	Untreated	Muzaffarpur	0
February	Cattle	Enclosure	Untreated	Muzaffarpur	0			February	Cattle	Enclosure	Untreated	Muzaffarpur	0			February	Cattle	Enclosure	Untreated	Muzaffarpur	0			February	Cattle	Enclosure	Untreated	Muzaffarpur	0			February	Cattle	Enclosure	Untreated	Muzaffarpur	0
July	Cattle	Enclosure	Untreated	Muzaffarpur	1			July	Cattle	Enclosure	Untreated	Muzaffarpur	1			July	Cattle	Enclosure	Untreated	Muzaffarpur	0			July	Cattle	Enclosure	Untreated	Muzaffarpur	0			July	Cattle	Enclosure	Untreated	Muzaffarpur	2
June	Cattle	Enclosure	Untreated	Muzaffarpur	0			June	Cattle	Enclosure	Untreated	Muzaffarpur	2			June	Cattle	Enclosure	Untreated	Muzaffarpur	1			June	Cattle	Enclosure	Untreated	Muzaffarpur	0			June	Cattle	Enclosure	Untreated	Muzaffarpur	3
March	Cattle	Enclosure	Untreated	Muzaffarpur	4			March	Cattle	Enclosure	Untreated	Muzaffarpur	2			March	Cattle	Enclosure	Untreated	Muzaffarpur	0			March	Cattle	Enclosure	Untreated	Muzaffarpur	0			March	Cattle	Enclosure	Untreated	Muzaffarpur	6
May	Cattle	Enclosure	Untreated	Muzaffarpur	5			May	Cattle	Enclosure	Untreated	Muzaffarpur	0			May	Cattle	Enclosure	Untreated	Muzaffarpur	0			May	Cattle	Enclosure	Untreated	Muzaffarpur	0			May	Cattle	Enclosure	Untreated	Muzaffarpur	5
November	Cattle	Enclosure	Untreated	Muzaffarpur	0			November	Cattle	Enclosure	Untreated	Muzaffarpur	3			November	Cattle	Enclosure	Untreated	Muzaffarpur	0			November	Cattle	Enclosure	Untreated	Muzaffarpur	0			November	Cattle	Enclosure	Untreated	Muzaffarpur	3
October	Cattle	Enclosure	Untreated	Muzaffarpur	0			October	Cattle	Enclosure	Untreated	Muzaffarpur	0			October	Cattle	Enclosure	Untreated	Muzaffarpur	1			October	Cattle	Enclosure	Untreated	Muzaffarpur	0			October	Cattle	Enclosure	Untreated	Muzaffarpur	1
September	Cattle	Enclosure	Untreated	Muzaffarpur	1			September	Cattle	Enclosure	Untreated	Muzaffarpur	3			September	Cattle	Enclosure	Untreated	Muzaffarpur	0			September	Cattle	Enclosure	Untreated	Muzaffarpur	1			September	Cattle	Enclosure	Untreated	Muzaffarpur	5
April	House		Untreated	Muzaffarpur	0			April	House		Untreated	Muzaffarpur	4			April	House		Untreated	Muzaffarpur	0			April	House		Untreated	Muzaffarpur	0			April	House		Untreated	Muzaffarpur	4
August	House		Untreated	Muzaffarpur	1			August	House		Untreated	Muzaffarpur	1			August	House		Untreated	Muzaffarpur	0			August	House		Untreated	Muzaffarpur	0			August	House		Untreated	Muzaffarpur	2
December	House		Untreated	Muzaffarpur	0			December	House		Untreated	Muzaffarpur	0			December	House		Untreated	Muzaffarpur	0			December	House		Untreated	Muzaffarpur	0			December	House		Untreated	Muzaffarpur	0
February	House		Untreated	Muzaffarpur	0			February	House		Untreated	Muzaffarpur	0			February	House		Untreated	Muzaffarpur	0			February	House		Untreated	Muzaffarpur	0			February	House		Untreated	Muzaffarpur	0
July	House		Untreated	Muzaffarpur	1			July	House		Untreated	Muzaffarpur	4			July	House		Untreated	Muzaffarpur	0			July	House		Untreated	Muzaffarpur	0			July	House		Untreated	Muzaffarpur	5
June	House		Untreated	Muzaffarpur	1			June	House		Untreated	Muzaffarpur	9			June	House		Untreated	Muzaffarpur	0			June	House		Untreated	Muzaffarpur	0			June	House		Untreated	Muzaffarpur	10
March	House		Untreated	Muzaffarpur	2			March	House		Untreated	Muzaffarpur	1			March	House		Untreated	Muzaffarpur	0			March	House		Untreated	Muzaffarpur	0			March	House		Untreated	Muzaffarpur	3
May	House		Untreated	Muzaffarpur	3			May	House		Untreated	Muzaffarpur	0			May	House		Untreated	Muzaffarpur	0			May	House		Untreated	Muzaffarpur	0			May	House		Untreated	Muzaffarpur	3
November	House		Untreated	Muzaffarpur	0			November	House		Untreated	Muzaffarpur	0			November	House		Untreated	Muzaffarpur	0			November	House		Untreated	Muzaffarpur	0			November	House		Untreated	Muzaffarpur	0
October	House		Untreated	Muzaffarpur	0			October	House		Untreated	Muzaffarpur	0			October	House		Untreated	Muzaffarpur	0			October	House		Untreated	Muzaffarpur	0			October	House		Untreated	Muzaffarpur	0
September	House		Untreated	Muzaffarpur	2			September	House		Untreated	Muzaffarpur	5			September	House		Untreated	Muzaffarpur	0			September	House		Untreated	Muzaffarpur	0			September	House		Untreated	Muzaffarpur	7
April	Vegetation		Untreated	Muzaffarpur	0			April	Vegetation		Untreated	Muzaffarpur	2			April	Vegetation		Untreated	Muzaffarpur	0			April	Vegetation		Untreated	Muzaffarpur	0			April	Vegetation		Untreated	Muzaffarpur	2
August	Vegetation		Untreated	Muzaffarpur	0			August	Vegetation		Untreated	Muzaffarpur	3			August	Vegetation		Untreated	Muzaffarpur	0			August	Vegetation		Untreated	Muzaffarpur	1			August	Vegetation		Untreated	Muzaffarpur	4
December	Vegetation		Untreated	Muzaffarpur	0			December	Vegetation		Untreated	Muzaffarpur	0			December	Vegetation		Untreated	Muzaffarpur	0			December	Vegetation		Untreated	Muzaffarpur	0			December	Vegetation		Untreated	Muzaffarpur	0
February	Vegetation		Untreated	Muzaffarpur	0			February	Vegetation		Untreated	Muzaffarpur	0			February	Vegetation		Untreated	Muzaffarpur	0			February	Vegetation		Untreated	Muzaffarpur	0			February	Vegetation		Untreated	Muzaffarpur	0
July	Vegetation		Untreated	Muzaffarpur	0			July	Vegetation		Untreated	Muzaffarpur	1			July	Vegetation		Untreated	Muzaffarpur	0			July	Vegetation		Untreated	Muzaffarpur	0			July	Vegetation		Untreated	Muzaffarpur	1
June	Vegetation		Untreated	Muzaffarpur	7			June	Vegetation		Untreated	Muzaffarpur	3			June	Vegetation		Untreated	Muzaffarpur	0			June	Vegetation		Untreated	Muzaffarpur	0			June	Vegetation		Untreated	Muzaffarpur	10
March	Vegetation		Untreated	Muzaffarpur	0			March	Vegetation		Untreated	Muzaffarpur	3			March	Vegetation		Untreated	Muzaffarpur	0			March	Vegetation		Untreated	Muzaffarpur	0			March	Vegetation		Untreated	Muzaffarpur	3
May	Vegetation		Untreated	Muzaffarpur	3			May	Vegetation		Untreated	Muzaffarpur	3			May	Vegetation		Untreated	Muzaffarpur	0			May	Vegetation		Untreated	Muzaffarpur	0			May	Vegetation		Untreated	Muzaffarpur	6
November	Vegetation		Untreated	Muzaffarpur	0			November	Vegetation		Untreated	Muzaffarpur	0			November	Vegetation		Untreated	Muzaffarpur	0			November	Vegetation		Untreated	Muzaffarpur	0			November	Vegetation		Untreated	Muzaffarpur	0
October	Vegetation		Untreated	Muzaffarpur	0			October	Vegetation		Untreated	Muzaffarpur	2			October	Vegetation		Untreated	Muzaffarpur	0			October	Vegetation		Untreated	Muzaffarpur	0			October	Vegetation		Untreated	Muzaffarpur	2
September	Vegetation		Untreated	Muzaffarpur	0			September	Vegetation		Untreated	Muzaffarpur	0			September	Vegetation		Untreated	Muzaffarpur	0			September	Vegetation		Untreated	Muzaffarpur	0			September	Vegetation		Untreated	Muzaffarpur	0
April	Cattle	Enclosure	Treated	Saran	15			April	Cattle	Enclosure	Treated	Saran	13			April	Cattle	Enclosure	Treated	Saran	0			April	Cattle	Enclosure	Treated	Saran	0			April	Cattle	Enclosure	Treated	Saran	28
August	Cattle	Enclosure	Treated	Saran	4			August	Cattle	Enclosure	Treated	Saran	13			August	Cattle	Enclosure	Treated	Saran	1			August	Cattle	Enclosure	Treated	Saran	1			August	Cattle	Enclosure	Treated	Saran	19
December	Cattle	Enclosure	Treated	Saran	0			December	Cattle	Enclosure	Treated	Saran	0			December	Cattle	Enclosure	Treated	Saran	0			December	Cattle	Enclosure	Treated	Saran	0			December	Cattle	Enclosure	Treated	Saran	0
February	Cattle	Enclosure	Treated	Saran	0			February	Cattle	Enclosure	Treated	Saran	0			February	Cattle	Enclosure	Treated	Saran	0			February	Cattle	Enclosure	Treated	Saran	0			February	Cattle	Enclosure	Treated	Saran	0
July	Cattle	Enclosure	Treated	Saran	2			July	Cattle	Enclosure	Treated	Saran	9			July	Cattle	Enclosure	Treated	Saran	0			July	Cattle	Enclosure	Treated	Saran	0			July	Cattle	Enclosure	Treated	Saran	11
June	Cattle	Enclosure	Treated	Saran	16			June	Cattle	Enclosure	Treated	Saran	15			June	Cattle	Enclosure	Treated	Saran	0			June	Cattle	Enclosure	Treated	Saran	1			June	Cattle	Enclosure	Treated	Saran	32
March	Cattle	Enclosure	Treated	Saran	5			March	Cattle	Enclosure	Treated	Saran	2			March	Cattle	Enclosure	Treated	Saran	0			March	Cattle	Enclosure	Treated	Saran	0			March	Cattle	Enclosure	Treated	Saran	7
May	Cattle	Enclosure	Treated	Saran	16			May	Cattle	Enclosure	Treated	Saran	11			May	Cattle	Enclosure	Treated	Saran	0			May	Cattle	Enclosure	Treated	Saran	0			May	Cattle	Enclosure	Treated	Saran	27
November	Cattle	Enclosure	Treated	Saran	0			November	Cattle	Enclosure	Treated	Saran	1			November	Cattle	Enclosure	Treated	Saran	0			November	Cattle	Enclosure	Treated	Saran	0			November	Cattle	Enclosure	Treated	Saran	1
October	Cattle	Enclosure	Treated	Saran	3			October	Cattle	Enclosure	Treated	Saran	7			October	Cattle	Enclosure	Treated	Saran	0			October	Cattle	Enclosure	Treated	Saran	0			October	Cattle	Enclosure	Treated	Saran	10
September	Cattle	Enclosure	Treated	Saran	11			September	Cattle	Enclosure	Treated	Saran	8			September	Cattle	Enclosure	Treated	Saran	0			September	Cattle	Enclosure	Treated	Saran	0			September	Cattle	Enclosure	Treated	Saran	19
April	House		Treated	Saran	6			April	House		Treated	Saran	7			April	House		Treated	Saran	0			April	House		Treated	Saran	0			April	House		Treated	Saran	13
August	House		Treated	Saran	10			August	House		Treated	Saran	13			August	House		Treated	Saran	2			August	House		Treated	Saran	0			August	House		Treated	Saran	25
December	House		Treated	Saran	0			December	House		Treated	Saran	1			December	House		Treated	Saran	0			December	House		Treated	Saran	0			December	House		Treated	Saran	1
February	House		Treated	Saran	0			February	House		Treated	Saran	0			February	House		Treated	Saran	0			February	House		Treated	Saran	0			February	House		Treated	Saran	0
July	House		Treated	Saran	20			July	House		Treated	Saran	9			July	House		Treated	Saran	2			July	House		Treated	Saran	0			July	House		Treated	Saran	31
June	House		Treated	Saran	38			June	House		Treated	Saran	19			June	House		Treated	Saran	2			June	House		Treated	Saran	0			June	House		Treated	Saran	59
March	House		Treated	Saran	14			March	House		Treated	Saran	13			March	House		Treated	Saran	0			March	House		Treated	Saran	0			March	House		Treated	Saran	27
May	House		Treated	Saran	15			May	House		Treated	Saran	16			May	House		Treated	Saran	2			May	House		Treated	Saran	1			May	House		Treated	Saran	34
November	House		Treated	Saran	8			November	House		Treated	Saran	2			November	House		Treated	Saran	0			November	House		Treated	Saran	0			November	House		Treated	Saran	10
October	House		Treated	Saran	3			October	House		Treated	Saran	3			October	House		Treated	Saran	0			October	House		Treated	Saran	0			October	House		Treated	Saran	6
September	House		Treated	Saran	9			September	House		Treated	Saran	10			September	House		Treated	Saran	0			September	House		Treated	Saran	3			September	House		Treated	Saran	22
April	Vegetation		Treated	Saran	6			April	Vegetation		Treated	Saran	14			April	Vegetation		Treated	Saran	0			April	Vegetation		Treated	Saran	0			April	Vegetation		Treated	Saran	20
August	Vegetation		Treated	Saran	4			August	Vegetation		Treated	Saran	9			August	Vegetation		Treated	Saran	0			August	Vegetation		Treated	Saran	0			August	Vegetation		Treated	Saran	13
December	Vegetation		Treated	Saran	1			December	Vegetation		Treated	Saran	1			December	Vegetation		Treated	Saran	0			December	Vegetation		Treated	Saran	0			December	Vegetation		Treated	Saran	2
February	Vegetation		Treated	Saran	0			February	Vegetation		Treated	Saran	1			February	Vegetation		Treated	Saran	0			February	Vegetation		Treated	Saran	0			February	Vegetation		Treated	Saran	1
July	Vegetation		Treated	Saran	5			July	Vegetation		Treated	Saran	6			July	Vegetation		Treated	Saran	0			July	Vegetation		Treated	Saran	0			July	Vegetation		Treated	Saran	11
June	Vegetation		Treated	Saran	31			June	Vegetation		Treated	Saran	39			June	Vegetation		Treated	Saran	0			June	Vegetation		Treated	Saran	0			June	Vegetation		Treated	Saran	70
March	Vegetation		Treated	Saran	7			March	Vegetation		Treated	Saran	2			March	Vegetation		Treated	Saran	0			March	Vegetation		Treated	Saran	1			March	Vegetation		Treated	Saran	10
May	Vegetation		Treated	Saran	12			May	Vegetation		Treated	Saran	15			May	Vegetation		Treated	Saran	2			May	Vegetation		Treated	Saran	0			May	Vegetation		Treated	Saran	29
November	Vegetation		Treated	Saran	1			November	Vegetation		Treated	Saran	1			November	Vegetation		Treated	Saran	0			November	Vegetation		Treated	Saran	1			November	Vegetation		Treated	Saran	3
October	Vegetation		Treated	Saran	2			October	Vegetation		Treated	Saran	2			October	Vegetation		Treated	Saran	0			October	Vegetation		Treated	Saran	0			October	Vegetation		Treated	Saran	4
September	Vegetation		Treated	Saran	3			September	Vegetation		Treated	Saran	5			September	Vegetation		Treated	Saran	0			September	Vegetation		Treated	Saran	0			September	Vegetation		Treated	Saran	8
April	Cattle	Enclosure	Untreated	Saran	6			April	Cattle	Enclosure	Untreated	Saran	6			April	Cattle	Enclosure	Untreated	Saran	3			April	Cattle	Enclosure	Untreated	Saran	0			April	Cattle	Enclosure	Untreated	Saran	15
August	Cattle	Enclosure	Untreated	Saran	4			August	Cattle	Enclosure	Untreated	Saran	6			August	Cattle	Enclosure	Untreated	Saran	0			August	Cattle	Enclosure	Untreated	Saran	1			August	Cattle	Enclosure	Untreated	Saran	11
December	Cattle	Enclosure	Untreated	Saran	0			December	Cattle	Enclosure	Untreated	Saran	0			December	Cattle	Enclosure	Untreated	Saran	0			December	Cattle	Enclosure	Untreated	Saran	0			December	Cattle	Enclosure	Untreated	Saran	0
February	Cattle	Enclosure	Untreated	Saran	0			February	Cattle	Enclosure	Untreated	Saran	0			February	Cattle	Enclosure	Untreated	Saran	0			February	Cattle	Enclosure	Untreated	Saran	0			February	Cattle	Enclosure	Untreated	Saran	0
July	Cattle	Enclosure	Untreated	Saran	7			July	Cattle	Enclosure	Untreated	Saran	7			July	Cattle	Enclosure	Untreated	Saran	0			July	Cattle	Enclosure	Untreated	Saran	0			July	Cattle	Enclosure	Untreated	Saran	14
June	Cattle	Enclosure	Untreated	Saran	16			June	Cattle	Enclosure	Untreated	Saran	9			June	Cattle	Enclosure	Untreated	Saran	5			June	Cattle	Enclosure	Untreated	Saran	2			June	Cattle	Enclosure	Untreated	Saran	32
March	Cattle	Enclosure	Untreated	Saran	4			March	Cattle	Enclosure	Untreated	Saran	6			March	Cattle	Enclosure	Untreated	Saran	0			March	Cattle	Enclosure	Untreated	Saran	0			March	Cattle	Enclosure	Untreated	Saran	10
May	Cattle	Enclosure	Untreated	Saran	11			May	Cattle	Enclosure	Untreated	Saran	8			May	Cattle	Enclosure	Untreated	Saran	3			May	Cattle	Enclosure	Untreated	Saran	0			May	Cattle	Enclosure	Untreated	Saran	22
November	Cattle	Enclosure	Untreated	Saran	1			November	Cattle	Enclosure	Untreated	Saran	1			November	Cattle	Enclosure	Untreated	Saran	0			November	Cattle	Enclosure	Untreated	Saran	1			November	Cattle	Enclosure	Untreated	Saran	3
October	Cattle	Enclosure	Untreated	Saran	7			October	Cattle	Enclosure	Untreated	Saran	5			October	Cattle	Enclosure	Untreated	Saran	0			October	Cattle	Enclosure	Untreated	Saran	0			October	Cattle	Enclosure	Untreated	Saran	12
September	Cattle	Enclosure	Untreated	Saran	2			September	Cattle	Enclosure	Untreated	Saran	3			September	Cattle	Enclosure	Untreated	Saran	0			September	Cattle	Enclosure	Untreated	Saran	0			September	Cattle	Enclosure	Untreated	Saran	5
April	House		Untreated	Saran	47			April	House		Untreated	Saran	17			April	House		Untreated	Saran	0			April	House		Untreated	Saran	0			April	House		Untreated	Saran	64
August	House		Untreated	Saran	10			August	House		Untreated	Saran	4			August	House		Untreated	Saran	0			August	House		Untreated	Saran	0			August	House		Untreated	Saran	14
December	House		Untreated	Saran	0			December	House		Untreated	Saran	0			December	House		Untreated	Saran	0			December	House		Untreated	Saran	0			December	House		Untreated	Saran	0
February	House		Untreated	Saran	0			February	House		Untreated	Saran	0			February	House		Untreated	Saran	0			February	House		Untreated	Saran	0			February	House		Untreated	Saran	0
July	House		Untreated	Saran	3			July	House		Untreated	Saran	7			July	House		Untreated	Saran	1			July	House		Untreated	Saran	0			July	House		Untreated	Saran	11
June	House		Untreated	Saran	18			June	House		Untreated	Saran	6			June	House		Untreated	Saran	1			June	House		Untreated	Saran	0			June	House		Untreated	Saran	25
March	House		Untreated	Saran	17			March	House		Untreated	Saran	20			March	House		Untreated	Saran	1			March	House		Untreated	Saran	0			March	House		Untreated	Saran	38
May	House		Untreated	Saran	15			May	House		Untreated	Saran	9			May	House		Untreated	Saran	1			May	House		Untreated	Saran	1			May	House		Untreated	Saran	26
November	House		Untreated	Saran	3			November	House		Untreated	Saran	2			November	House		Untreated	Saran	0			November	House		Untreated	Saran	1			November	House		Untreated	Saran	6
October	House		Untreated	Saran	10			October	House		Untreated	Saran	4			October	House		Untreated	Saran	0			October	House		Untreated	Saran	0			October	House		Untreated	Saran	14
September	House		Untreated	Saran	10			September	House		Untreated	Saran	10			September	House		Untreated	Saran	1			September	House		Untreated	Saran	1			September	House		Untreated	Saran	22
April	Vegetation		Untreated	Saran	21			April	Vegetation		Untreated	Saran	15			April	Vegetation		Untreated	Saran	0			April	Vegetation		Untreated	Saran	0			April	Vegetation		Untreated	Saran	36
August	Vegetation		Untreated	Saran	5			August	Vegetation		Untreated	Saran	4			August	Vegetation		Untreated	Saran	0			August	Vegetation		Untreated	Saran	0			August	Vegetation		Untreated	Saran	9
December	Vegetation		Untreated	Saran	0			December	Vegetation		Untreated	Saran	0			December	Vegetation		Untreated	Saran	0			December	Vegetation		Untreated	Saran	0			December	Vegetation		Untreated	Saran	0
February	Vegetation		Untreated	Saran	0			February	Vegetation		Untreated	Saran	0			February	Vegetation		Untreated	Saran	0			February	Vegetation		Untreated	Saran	0			February	Vegetation		Untreated	Saran	0
July	Vegetation		Untreated	Saran	5			July	Vegetation		Untreated	Saran	6			July	Vegetation		Untreated	Saran	1			July	Vegetation		Untreated	Saran	0			July	Vegetation		Untreated	Saran	12
June	Vegetation		Untreated	Saran	26			June	Vegetation		Untreated	Saran	11			June	Vegetation		Untreated	Saran	1			June	Vegetation		Untreated	Saran	0			June	Vegetation		Untreated	Saran	38
March	Vegetation		Untreated	Saran	2			March	Vegetation		Untreated	Saran	7			March	Vegetation		Untreated	Saran	0			March	Vegetation		Untreated	Saran	0			March	Vegetation		Untreated	Saran	9
May	Vegetation		Untreated	Saran	15			May	Vegetation		Untreated	Saran	4			May	Vegetation		Untreated	Saran	2			May	Vegetation		Untreated	Saran	1			May	Vegetation		Untreated	Saran	22
November	Vegetation		Untreated	Saran	1			November	Vegetation		Untreated	Saran	2			November	Vegetation		Untreated	Saran	0			November	Vegetation		Untreated	Saran	1			November	Vegetation		Untreated	Saran	4
October	Vegetation		Untreated	Saran	7			October	Vegetation		Untreated	Saran	2			October	Vegetation		Untreated	Saran	0			October	Vegetation		Untreated	Saran	0			October	Vegetation		Untreated	Saran	9
September	Vegetation		Untreated	Saran	1			September	Vegetation		Untreated	Saran	10			September	Vegetation		Untreated	Saran	0			September	Vegetation		Untreated	Saran	0			September	Vegetation		Untreated	Saran	11
						IRS.Treatment	+
						IRS.Treatment	+

## Sheet: Sergentomyia spp.
Collection.Month	Placement		IRS.Treatment	District	SS_M			Collection.Month	Placement		IRS.Treatment	District	SS_F			Collection.Month	Placement		IRS.Treatment	District	SS_BF			Collection.Month	Placement		IRS.Treatment	District	SS_G			Collection.Month	Placement		IRS.Treatment	District	SS_Tot
April	Cattle	Enclosure	Treated	Muzaffarpur	66			April	Cattle	Enclosure	Treated	Muzaffarpur	66			April	Cattle	Enclosure	Treated	Muzaffarpur	0			April	Cattle	Enclosure	Treated	Muzaffarpur	4			April	Cattle	Enclosure	Treated	Muzaffarpur	136
August	Cattle	Enclosure	Treated	Muzaffarpur	82			August	Cattle	Enclosure	Treated	Muzaffarpur	109			August	Cattle	Enclosure	Treated	Muzaffarpur	11			August	Cattle	Enclosure	Treated	Muzaffarpur	9			August	Cattle	Enclosure	Treated	Muzaffarpur	211
December	Cattle	Enclosure	Treated	Muzaffarpur	1			December	Cattle	Enclosure	Treated	Muzaffarpur	1			December	Cattle	Enclosure	Treated	Muzaffarpur	0			December	Cattle	Enclosure	Treated	Muzaffarpur	0			December	Cattle	Enclosure	Treated	Muzaffarpur	2
February	Cattle	Enclosure	Treated	Muzaffarpur	9			February	Cattle	Enclosure	Treated	Muzaffarpur	8			February	Cattle	Enclosure	Treated	Muzaffarpur	0			February	Cattle	Enclosure	Treated	Muzaffarpur	0			February	Cattle	Enclosure	Treated	Muzaffarpur	17
July	Cattle	Enclosure	Treated	Muzaffarpur	79			July	Cattle	Enclosure	Treated	Muzaffarpur	213			July	Cattle	Enclosure	Treated	Muzaffarpur	3			July	Cattle	Enclosure	Treated	Muzaffarpur	4			July	Cattle	Enclosure	Treated	Muzaffarpur	299
June	Cattle	Enclosure	Treated	Muzaffarpur	146			June	Cattle	Enclosure	Treated	Muzaffarpur	337			June	Cattle	Enclosure	Treated	Muzaffarpur	19			June	Cattle	Enclosure	Treated	Muzaffarpur	3			June	Cattle	Enclosure	Treated	Muzaffarpur	505
March	Cattle	Enclosure	Treated	Muzaffarpur	138			March	Cattle	Enclosure	Treated	Muzaffarpur	143			March	Cattle	Enclosure	Treated	Muzaffarpur	0			March	Cattle	Enclosure	Treated	Muzaffarpur	1			March	Cattle	Enclosure	Treated	Muzaffarpur	282
May	Cattle	Enclosure	Treated	Muzaffarpur	37			May	Cattle	Enclosure	Treated	Muzaffarpur	49			May	Cattle	Enclosure	Treated	Muzaffarpur	4			May	Cattle	Enclosure	Treated	Muzaffarpur	1			May	Cattle	Enclosure	Treated	Muzaffarpur	91
November	Cattle	Enclosure	Treated	Muzaffarpur	18			November	Cattle	Enclosure	Treated	Muzaffarpur	25			November	Cattle	Enclosure	Treated	Muzaffarpur	1			November	Cattle	Enclosure	Treated	Muzaffarpur	2			November	Cattle	Enclosure	Treated	Muzaffarpur	46
October	Cattle	Enclosure	Treated	Muzaffarpur	29			October	Cattle	Enclosure	Treated	Muzaffarpur	36			October	Cattle	Enclosure	Treated	Muzaffarpur	1			October	Cattle	Enclosure	Treated	Muzaffarpur	1			October	Cattle	Enclosure	Treated	Muzaffarpur	67
September	Cattle	Enclosure	Treated	Muzaffarpur	67			September	Cattle	Enclosure	Treated	Muzaffarpur	97			September	Cattle	Enclosure	Treated	Muzaffarpur	1			September	Cattle	Enclosure	Treated	Muzaffarpur	6			September	Cattle	Enclosure	Treated	Muzaffarpur	171
April	House		Treated	Muzaffarpur	79			April	House		Treated	Muzaffarpur	68			April	House		Treated	Muzaffarpur	0			April	House		Treated	Muzaffarpur	1			April	House		Treated	Muzaffarpur	148
August	House		Treated	Muzaffarpur	79			August	House		Treated	Muzaffarpur	129			August	House		Treated	Muzaffarpur	5			August	House		Treated	Muzaffarpur	11			August	House		Treated	Muzaffarpur	224
December	House		Treated	Muzaffarpur	6			December	House		Treated	Muzaffarpur	7			December	House		Treated	Muzaffarpur	0			December	House		Treated	Muzaffarpur	1			December	House		Treated	Muzaffarpur	14
February	House		Treated	Muzaffarpur	14			February	House		Treated	Muzaffarpur	9			February	House		Treated	Muzaffarpur	0			February	House		Treated	Muzaffarpur	0			February	House		Treated	Muzaffarpur	23
July	House		Treated	Muzaffarpur	68			July	House		Treated	Muzaffarpur	141			July	House		Treated	Muzaffarpur	3			July	House		Treated	Muzaffarpur	4			July	House		Treated	Muzaffarpur	216
June	House		Treated	Muzaffarpur	140			June	House		Treated	Muzaffarpur	363			June	House		Treated	Muzaffarpur	9			June	House		Treated	Muzaffarpur	3			June	House		Treated	Muzaffarpur	515
March	House		Treated	Muzaffarpur	119			March	House		Treated	Muzaffarpur	148			March	House		Treated	Muzaffarpur	0			March	House		Treated	Muzaffarpur	1			March	House		Treated	Muzaffarpur	268
May	House		Treated	Muzaffarpur	56			May	House		Treated	Muzaffarpur	100			May	House		Treated	Muzaffarpur	1			May	House		Treated	Muzaffarpur	6			May	House		Treated	Muzaffarpur	163
November	House		Treated	Muzaffarpur	14			November	House		Treated	Muzaffarpur	33			November	House		Treated	Muzaffarpur	0			November	House		Treated	Muzaffarpur	3			November	House		Treated	Muzaffarpur	50
October	House		Treated	Muzaffarpur	41			October	House		Treated	Muzaffarpur	60			October	House		Treated	Muzaffarpur	4			October	House		Treated	Muzaffarpur	1			October	House		Treated	Muzaffarpur	106
September	House		Treated	Muzaffarpur	84			September	House		Treated	Muzaffarpur	114			September	House		Treated	Muzaffarpur	1			September	House		Treated	Muzaffarpur	16			September	House		Treated	Muzaffarpur	215
April	Vegetation		Treated	Muzaffarpur	127			April	Vegetation		Treated	Muzaffarpur	202			April	Vegetation		Treated	Muzaffarpur	0			April	Vegetation		Treated	Muzaffarpur	0			April	Vegetation		Treated	Muzaffarpur	329
August	Vegetation		Treated	Muzaffarpur	108			August	Vegetation		Treated	Muzaffarpur	82			August	Vegetation		Treated	Muzaffarpur	3			August	Vegetation		Treated	Muzaffarpur	6			August	Vegetation		Treated	Muzaffarpur	199
December	Vegetation		Treated	Muzaffarpur	3			December	Vegetation		Treated	Muzaffarpur	6			December	Vegetation		Treated	Muzaffarpur	0			December	Vegetation		Treated	Muzaffarpur	0			December	Vegetation		Treated	Muzaffarpur	9
February	Vegetation		Treated	Muzaffarpur	5			February	Vegetation		Treated	Muzaffarpur	6			February	Vegetation		Treated	Muzaffarpur	0			February	Vegetation		Treated	Muzaffarpur	0			February	Vegetation		Treated	Muzaffarpur	11
July	Vegetation		Treated	Muzaffarpur	87			July	Vegetation		Treated	Muzaffarpur	99			July	Vegetation		Treated	Muzaffarpur	5			July	Vegetation		Treated	Muzaffarpur	1			July	Vegetation		Treated	Muzaffarpur	192
June	Vegetation		Treated	Muzaffarpur	259			June	Vegetation		Treated	Muzaffarpur	568			June	Vegetation		Treated	Muzaffarpur	12			June	Vegetation		Treated	Muzaffarpur	4			June	Vegetation		Treated	Muzaffarpur	843
March	Vegetation		Treated	Muzaffarpur	98			March	Vegetation		Treated	Muzaffarpur	159			March	Vegetation		Treated	Muzaffarpur	2			March	Vegetation		Treated	Muzaffarpur	3			March	Vegetation		Treated	Muzaffarpur	262
May	Vegetation		Treated	Muzaffarpur	72			May	Vegetation		Treated	Muzaffarpur	87			May	Vegetation		Treated	Muzaffarpur	4			May	Vegetation		Treated	Muzaffarpur	1			May	Vegetation		Treated	Muzaffarpur	164
November	Vegetation		Treated	Muzaffarpur	34			November	Vegetation		Treated	Muzaffarpur	39			November	Vegetation		Treated	Muzaffarpur	0			November	Vegetation		Treated	Muzaffarpur	5			November	Vegetation		Treated	Muzaffarpur	78
October	Vegetation		Treated	Muzaffarpur	33			October	Vegetation		Treated	Muzaffarpur	32			October	Vegetation		Treated	Muzaffarpur	0			October	Vegetation		Treated	Muzaffarpur	4			October	Vegetation		Treated	Muzaffarpur	69
September	Vegetation		Treated	Muzaffarpur	38			September	Vegetation		Treated	Muzaffarpur	40			September	Vegetation		Treated	Muzaffarpur	1			September	Vegetation		Treated	Muzaffarpur	2			September	Vegetation		Treated	Muzaffarpur	81
April	Cattle	Enclosure	Untreated	Muzaffarpur	58			April	Cattle	Enclosure	Untreated	Muzaffarpur	62			April	Cattle	Enclosure	Untreated	Muzaffarpur	0			April	Cattle	Enclosure	Untreated	Muzaffarpur	0			April	Cattle	Enclosure	Untreated	Muzaffarpur	120
August	Cattle	Enclosure	Untreated	Muzaffarpur	45			August	Cattle	Enclosure	Untreated	Muzaffarpur	52			August	Cattle	Enclosure	Untreated	Muzaffarpur	8			August	Cattle	Enclosure	Untreated	Muzaffarpur	4			August	Cattle	Enclosure	Untreated	Muzaffarpur	109
December	Cattle	Enclosure	Untreated	Muzaffarpur	0			December	Cattle	Enclosure	Untreated	Muzaffarpur	0			December	Cattle	Enclosure	Untreated	Muzaffarpur	0			December	Cattle	Enclosure	Untreated	Muzaffarpur	0			December	Cattle	Enclosure	Untreated	Muzaffarpur	0
February	Cattle	Enclosure	Untreated	Muzaffarpur	7			February	Cattle	Enclosure	Untreated	Muzaffarpur	10			February	Cattle	Enclosure	Untreated	Muzaffarpur	0			February	Cattle	Enclosure	Untreated	Muzaffarpur	0			February	Cattle	Enclosure	Untreated	Muzaffarpur	17
July	Cattle	Enclosure	Untreated	Muzaffarpur	92			July	Cattle	Enclosure	Untreated	Muzaffarpur	81			July	Cattle	Enclosure	Untreated	Muzaffarpur	6			July	Cattle	Enclosure	Untreated	Muzaffarpur	0			July	Cattle	Enclosure	Untreated	Muzaffarpur	179
June	Cattle	Enclosure	Untreated	Muzaffarpur	132			June	Cattle	Enclosure	Untreated	Muzaffarpur	190			June	Cattle	Enclosure	Untreated	Muzaffarpur	17			June	Cattle	Enclosure	Untreated	Muzaffarpur	2			June	Cattle	Enclosure	Untreated	Muzaffarpur	341
March	Cattle	Enclosure	Untreated	Muzaffarpur	77			March	Cattle	Enclosure	Untreated	Muzaffarpur	107			March	Cattle	Enclosure	Untreated	Muzaffarpur	0			March	Cattle	Enclosure	Untreated	Muzaffarpur	0			March	Cattle	Enclosure	Untreated	Muzaffarpur	184
May	Cattle	Enclosure	Untreated	Muzaffarpur	53			May	Cattle	Enclosure	Untreated	Muzaffarpur	53			May	Cattle	Enclosure	Untreated	Muzaffarpur	4			May	Cattle	Enclosure	Untreated	Muzaffarpur	3			May	Cattle	Enclosure	Untreated	Muzaffarpur	113
November	Cattle	Enclosure	Untreated	Muzaffarpur	13			November	Cattle	Enclosure	Untreated	Muzaffarpur	18			November	Cattle	Enclosure	Untreated	Muzaffarpur	0			November	Cattle	Enclosure	Untreated	Muzaffarpur	0			November	Cattle	Enclosure	Untreated	Muzaffarpur	31
October	Cattle	Enclosure	Untreated	Muzaffarpur	26			October	Cattle	Enclosure	Untreated	Muzaffarpur	38			October	Cattle	Enclosure	Untreated	Muzaffarpur	1			October	Cattle	Enclosure	Untreated	Muzaffarpur	8			October	Cattle	Enclosure	Untreated	Muzaffarpur	73
September	Cattle	Enclosure	Untreated	Muzaffarpur	36			September	Cattle	Enclosure	Untreated	Muzaffarpur	38			September	Cattle	Enclosure	Untreated	Muzaffarpur	0			September	Cattle	Enclosure	Untreated	Muzaffarpur	2			September	Cattle	Enclosure	Untreated	Muzaffarpur	76
April	House		Untreated	Muzaffarpur	63			April	House		Untreated	Muzaffarpur	41			April	House		Untreated	Muzaffarpur	0			April	House		Untreated	Muzaffarpur	0			April	House		Untreated	Muzaffarpur	104
August	House		Untreated	Muzaffarpur	76			August	House		Untreated	Muzaffarpur	72			August	House		Untreated	Muzaffarpur	0			August	House		Untreated	Muzaffarpur	8			August	House		Untreated	Muzaffarpur	156
December	House		Untreated	Muzaffarpur	2			December	House		Untreated	Muzaffarpur	2			December	House		Untreated	Muzaffarpur	0			December	House		Untreated	Muzaffarpur	0			December	House		Untreated	Muzaffarpur	4
February	House		Untreated	Muzaffarpur	5			February	House		Untreated	Muzaffarpur	10			February	House		Untreated	Muzaffarpur	0			February	House		Untreated	Muzaffarpur	0			February	House		Untreated	Muzaffarpur	15
July	House		Untreated	Muzaffarpur	53			July	House		Untreated	Muzaffarpur	130			July	House		Untreated	Muzaffarpur	0			July	House		Untreated	Muzaffarpur	0			July	House		Untreated	Muzaffarpur	183
June	House		Untreated	Muzaffarpur	167			June	House		Untreated	Muzaffarpur	336			June	House		Untreated	Muzaffarpur	8			June	House		Untreated	Muzaffarpur	0			June	House		Untreated	Muzaffarpur	511
March	House		Untreated	Muzaffarpur	81			March	House		Untreated	Muzaffarpur	90			March	House		Untreated	Muzaffarpur	0			March	House		Untreated	Muzaffarpur	0			March	House		Untreated	Muzaffarpur	171
May	House		Untreated	Muzaffarpur	97			May	House		Untreated	Muzaffarpur	34			May	House		Untreated	Muzaffarpur	0			May	House		Untreated	Muzaffarpur	6			May	House		Untreated	Muzaffarpur	137
November	House		Untreated	Muzaffarpur	4			November	House		Untreated	Muzaffarpur	11			November	House		Untreated	Muzaffarpur	0			November	House		Untreated	Muzaffarpur	1			November	House		Untreated	Muzaffarpur	16
October	House		Untreated	Muzaffarpur	48			October	House		Untreated	Muzaffarpur	66			October	House		Untreated	Muzaffarpur	0			October	House		Untreated	Muzaffarpur	10			October	House		Untreated	Muzaffarpur	124
September	House		Untreated	Muzaffarpur	56			September	House		Untreated	Muzaffarpur	67			September	House		Untreated	Muzaffarpur	0			September	House		Untreated	Muzaffarpur	22			September	House		Untreated	Muzaffarpur	145
April	Vegetation		Untreated	Muzaffarpur	182			April	Vegetation		Untreated	Muzaffarpur	112			April	Vegetation		Untreated	Muzaffarpur	0			April	Vegetation		Untreated	Muzaffarpur	2			April	Vegetation		Untreated	Muzaffarpur	296
August	Vegetation		Untreated	Muzaffarpur	42			August	Vegetation		Untreated	Muzaffarpur	64			August	Vegetation		Untreated	Muzaffarpur	0			August	Vegetation		Untreated	Muzaffarpur	4			August	Vegetation		Untreated	Muzaffarpur	110
December	Vegetation		Untreated	Muzaffarpur	0			December	Vegetation		Untreated	Muzaffarpur	0			December	Vegetation		Untreated	Muzaffarpur	0			December	Vegetation		Untreated	Muzaffarpur	0			December	Vegetation		Untreated	Muzaffarpur	0
February	Vegetation		Untreated	Muzaffarpur	7			February	Vegetation		Untreated	Muzaffarpur	6			February	Vegetation		Untreated	Muzaffarpur	0			February	Vegetation		Untreated	Muzaffarpur	0			February	Vegetation		Untreated	Muzaffarpur	13
July	Vegetation		Untreated	Muzaffarpur	33			July	Vegetation		Untreated	Muzaffarpur	43			July	Vegetation		Untreated	Muzaffarpur	3			July	Vegetation		Untreated	Muzaffarpur	3			July	Vegetation		Untreated	Muzaffarpur	82
June	Vegetation		Untreated	Muzaffarpur	309			June	Vegetation		Untreated	Muzaffarpur	379			June	Vegetation		Untreated	Muzaffarpur	11			June	Vegetation		Untreated	Muzaffarpur	1			June	Vegetation		Untreated	Muzaffarpur	700
March	Vegetation		Untreated	Muzaffarpur	95			March	Vegetation		Untreated	Muzaffarpur	76			March	Vegetation		Untreated	Muzaffarpur	0			March	Vegetation		Untreated	Muzaffarpur	3			March	Vegetation		Untreated	Muzaffarpur	174
May	Vegetation		Untreated	Muzaffarpur	74			May	Vegetation		Untreated	Muzaffarpur	64			May	Vegetation		Untreated	Muzaffarpur	1			May	Vegetation		Untreated	Muzaffarpur	0			May	Vegetation		Untreated	Muzaffarpur	139
November	Vegetation		Untreated	Muzaffarpur	9			November	Vegetation		Untreated	Muzaffarpur	17			November	Vegetation		Untreated	Muzaffarpur	0			November	Vegetation		Untreated	Muzaffarpur	0			November	Vegetation		Untreated	Muzaffarpur	26
October	Vegetation		Untreated	Muzaffarpur	28			October	Vegetation		Untreated	Muzaffarpur	28			October	Vegetation		Untreated	Muzaffarpur	0			October	Vegetation		Untreated	Muzaffarpur	4			October	Vegetation		Untreated	Muzaffarpur	60
September	Vegetation		Untreated	Muzaffarpur	34			September	Vegetation		Untreated	Muzaffarpur	55			September	Vegetation		Untreated	Muzaffarpur	0			September	Vegetation		Untreated	Muzaffarpur	4			September	Vegetation		Untreated	Muzaffarpur	93
April	Cattle	Enclosure	Treated	Saran	144			April	Cattle	Enclosure	Treated	Saran	142			April	Cattle	Enclosure	Treated	Saran	0			April	Cattle	Enclosure	Treated	Saran	1			April	Cattle	Enclosure	Treated	Saran	287
August	Cattle	Enclosure	Treated	Saran	109			August	Cattle	Enclosure	Treated	Saran	150			August	Cattle	Enclosure	Treated	Saran	7			August	Cattle	Enclosure	Treated	Saran	5			August	Cattle	Enclosure	Treated	Saran	271
December	Cattle	Enclosure	Treated	Saran	0			December	Cattle	Enclosure	Treated	Saran	4			December	Cattle	Enclosure	Treated	Saran	0			December	Cattle	Enclosure	Treated	Saran	0			December	Cattle	Enclosure	Treated	Saran	4
February	Cattle	Enclosure	Treated	Saran	4			February	Cattle	Enclosure	Treated	Saran	9			February	Cattle	Enclosure	Treated	Saran	0			February	Cattle	Enclosure	Treated	Saran	0			February	Cattle	Enclosure	Treated	Saran	13
July	Cattle	Enclosure	Treated	Saran	92			July	Cattle	Enclosure	Treated	Saran	219			July	Cattle	Enclosure	Treated	Saran	5			July	Cattle	Enclosure	Treated	Saran	7			July	Cattle	Enclosure	Treated	Saran	323
June	Cattle	Enclosure	Treated	Saran	247			June	Cattle	Enclosure	Treated	Saran	658			June	Cattle	Enclosure	Treated	Saran	24			June	Cattle	Enclosure	Treated	Saran	1			June	Cattle	Enclosure	Treated	Saran	930
March	Cattle	Enclosure	Treated	Saran	66			March	Cattle	Enclosure	Treated	Saran	93			March	Cattle	Enclosure	Treated	Saran	0			March	Cattle	Enclosure	Treated	Saran	3			March	Cattle	Enclosure	Treated	Saran	162
May	Cattle	Enclosure	Treated	Saran	107			May	Cattle	Enclosure	Treated	Saran	123			May	Cattle	Enclosure	Treated	Saran	7			May	Cattle	Enclosure	Treated	Saran	2			May	Cattle	Enclosure	Treated	Saran	239
November	Cattle	Enclosure	Treated	Saran	8			November	Cattle	Enclosure	Treated	Saran	18			November	Cattle	Enclosure	Treated	Saran	0			November	Cattle	Enclosure	Treated	Saran	0			November	Cattle	Enclosure	Treated	Saran	26
October	Cattle	Enclosure	Treated	Saran	48			October	Cattle	Enclosure	Treated	Saran	54			October	Cattle	Enclosure	Treated	Saran	0			October	Cattle	Enclosure	Treated	Saran	5			October	Cattle	Enclosure	Treated	Saran	107
September	Cattle	Enclosure	Treated	Saran	44			September	Cattle	Enclosure	Treated	Saran	84			September	Cattle	Enclosure	Treated	Saran	2			September	Cattle	Enclosure	Treated	Saran	10			September	Cattle	Enclosure	Treated	Saran	140
April	House		Treated	Saran	102			April	House		Treated	Saran	84			April	House		Treated	Saran	0			April	House		Treated	Saran	1			April	House		Treated	Saran	187
August	House		Treated	Saran	85			August	House		Treated	Saran	187			August	House		Treated	Saran	0			August	House		Treated	Saran	3			August	House		Treated	Saran	275
December	House		Treated	Saran	4			December	House		Treated	Saran	7			December	House		Treated	Saran	0			December	House		Treated	Saran	0			December	House		Treated	Saran	11
February	House		Treated	Saran	7			February	House		Treated	Saran	8			February	House		Treated	Saran	0			February	House		Treated	Saran	0			February	House		Treated	Saran	15
July	House		Treated	Saran	88			July	House		Treated	Saran	254			July	House		Treated	Saran	3			July	House		Treated	Saran	7			July	House		Treated	Saran	352
June	House		Treated	Saran	185			June	House		Treated	Saran	386			June	House		Treated	Saran	12			June	House		Treated	Saran	2			June	House		Treated	Saran	585
March	House		Treated	Saran	60			March	House		Treated	Saran	55			March	House		Treated	Saran	0			March	House		Treated	Saran	5			March	House		Treated	Saran	120
May	House		Treated	Saran	31			May	House		Treated	Saran	67			May	House		Treated	Saran	1			May	House		Treated	Saran	3			May	House		Treated	Saran	102
November	House		Treated	Saran	15			November	House		Treated	Saran	29			November	House		Treated	Saran	0			November	House		Treated	Saran	0			November	House		Treated	Saran	44
October	House		Treated	Saran	32			October	House		Treated	Saran	35			October	House		Treated	Saran	0			October	House		Treated	Saran	8			October	House		Treated	Saran	75
September	House		Treated	Saran	35			September	House		Treated	Saran	61			September	House		Treated	Saran	0			September	House		Treated	Saran	5			September	House		Treated	Saran	101
April	Vegetation		Treated	Saran	314			April	Vegetation		Treated	Saran	280			April	Vegetation		Treated	Saran	0			April	Vegetation		Treated	Saran	1			April	Vegetation		Treated	Saran	595
August	Vegetation		Treated	Saran	265			August	Vegetation		Treated	Saran	146			August	Vegetation		Treated	Saran	0			August	Vegetation		Treated	Saran	3			August	Vegetation		Treated	Saran	414
December	Vegetation		Treated	Saran	2			December	Vegetation		Treated	Saran	7			December	Vegetation		Treated	Saran	0			December	Vegetation		Treated	Saran	0			December	Vegetation		Treated	Saran	9
February	Vegetation		Treated	Saran	3			February	Vegetation		Treated	Saran	5			February	Vegetation		Treated	Saran	0			February	Vegetation		Treated	Saran	0			February	Vegetation		Treated	Saran	8
July	Vegetation		Treated	Saran	120			July	Vegetation		Treated	Saran	342			July	Vegetation		Treated	Saran	8			July	Vegetation		Treated	Saran	2			July	Vegetation		Treated	Saran	472
June	Vegetation		Treated	Saran	470			June	Vegetation		Treated	Saran	1714			June	Vegetation		Treated	Saran	17			June	Vegetation		Treated	Saran	1			June	Vegetation		Treated	Saran	2202
March	Vegetation		Treated	Saran	143			March	Vegetation		Treated	Saran	175			March	Vegetation		Treated	Saran	3			March	Vegetation		Treated	Saran	4			March	Vegetation		Treated	Saran	325
May	Vegetation		Treated	Saran	157			May	Vegetation		Treated	Saran	157			May	Vegetation		Treated	Saran	2			May	Vegetation		Treated	Saran	2			May	Vegetation		Treated	Saran	318
November	Vegetation		Treated	Saran	13			November	Vegetation		Treated	Saran	37			November	Vegetation		Treated	Saran	0			November	Vegetation		Treated	Saran	1			November	Vegetation		Treated	Saran	51
October	Vegetation		Treated	Saran	25			October	Vegetation		Treated	Saran	34			October	Vegetation		Treated	Saran	0			October	Vegetation		Treated	Saran	3			October	Vegetation		Treated	Saran	62
September	Vegetation		Treated	Saran	33			September	Vegetation		Treated	Saran	61			September	Vegetation		Treated	Saran	1			September	Vegetation		Treated	Saran	11			September	Vegetation		Treated	Saran	106
April	Cattle	Enclosure	Untreated	Saran	30			April	Cattle	Enclosure	Untreated	Saran	58			April	Cattle	Enclosure	Untreated	Saran	0			April	Cattle	Enclosure	Untreated	Saran	1			April	Cattle	Enclosure	Untreated	Saran	89
August	Cattle	Enclosure	Untreated	Saran	40			August	Cattle	Enclosure	Untreated	Saran	70			August	Cattle	Enclosure	Untreated	Saran	0			August	Cattle	Enclosure	Untreated	Saran	2			August	Cattle	Enclosure	Untreated	Saran	112
December	Cattle	Enclosure	Untreated	Saran	0			December	Cattle	Enclosure	Untreated	Saran	0			December	Cattle	Enclosure	Untreated	Saran	0			December	Cattle	Enclosure	Untreated	Saran	0			December	Cattle	Enclosure	Untreated	Saran	0
February	Cattle	Enclosure	Untreated	Saran	0			February	Cattle	Enclosure	Untreated	Saran	2			February	Cattle	Enclosure	Untreated	Saran	0			February	Cattle	Enclosure	Untreated	Saran	0			February	Cattle	Enclosure	Untreated	Saran	2
July	Cattle	Enclosure	Untreated	Saran	58			July	Cattle	Enclosure	Untreated	Saran	149			July	Cattle	Enclosure	Untreated	Saran	6			July	Cattle	Enclosure	Untreated	Saran	6			July	Cattle	Enclosure	Untreated	Saran	219
June	Cattle	Enclosure	Untreated	Saran	103			June	Cattle	Enclosure	Untreated	Saran	217			June	Cattle	Enclosure	Untreated	Saran	45			June	Cattle	Enclosure	Untreated	Saran	6			June	Cattle	Enclosure	Untreated	Saran	371
March	Cattle	Enclosure	Untreated	Saran	41			March	Cattle	Enclosure	Untreated	Saran	39			March	Cattle	Enclosure	Untreated	Saran	1			March	Cattle	Enclosure	Untreated	Saran	1			March	Cattle	Enclosure	Untreated	Saran	82
May	Cattle	Enclosure	Untreated	Saran	30			May	Cattle	Enclosure	Untreated	Saran	60			May	Cattle	Enclosure	Untreated	Saran	6			May	Cattle	Enclosure	Untreated	Saran	0			May	Cattle	Enclosure	Untreated	Saran	96
November	Cattle	Enclosure	Untreated	Saran	3			November	Cattle	Enclosure	Untreated	Saran	11			November	Cattle	Enclosure	Untreated	Saran	0			November	Cattle	Enclosure	Untreated	Saran	3			November	Cattle	Enclosure	Untreated	Saran	17
October	Cattle	Enclosure	Untreated	Saran	26			October	Cattle	Enclosure	Untreated	Saran	35			October	Cattle	Enclosure	Untreated	Saran	0			October	Cattle	Enclosure	Untreated	Saran	4			October	Cattle	Enclosure	Untreated	Saran	65
September	Cattle	Enclosure	Untreated	Saran	14			September	Cattle	Enclosure	Untreated	Saran	25			September	Cattle	Enclosure	Untreated	Saran	1			September	Cattle	Enclosure	Untreated	Saran	0			September	Cattle	Enclosure	Untreated	Saran	40
April	House		Untreated	Saran	74			April	House		Untreated	Saran	115			April	House		Untreated	Saran	0			April	House		Untreated	Saran	2			April	House		Untreated	Saran	191
August	House		Untreated	Saran	67			August	House		Untreated	Saran	93			August	House		Untreated	Saran	1			August	House		Untreated	Saran	4			August	House		Untreated	Saran	165
December	House		Untreated	Saran	0			December	House		Untreated	Saran	1			December	House		Untreated	Saran	0			December	House		Untreated	Saran	0			December	House		Untreated	Saran	1
February	House		Untreated	Saran	2			February	House		Untreated	Saran	6			February	House		Untreated	Saran	0			February	House		Untreated	Saran	0			February	House		Untreated	Saran	8
July	House		Untreated	Saran	26			July	House		Untreated	Saran	50			July	House		Untreated	Saran	5			July	House		Untreated	Saran	1			July	House		Untreated	Saran	82
June	House		Untreated	Saran	143			June	House		Untreated	Saran	283			June	House		Untreated	Saran	10			June	House		Untreated	Saran	1			June	House		Untreated	Saran	437
March	House		Untreated	Saran	64			March	House		Untreated	Saran	73			March	House		Untreated	Saran	0			March	House		Untreated	Saran	1			March	House		Untreated	Saran	138
May	House		Untreated	Saran	34			May	House		Untreated	Saran	41			May	House		Untreated	Saran	0			May	House		Untreated	Saran	4			May	House		Untreated	Saran	79
November	House		Untreated	Saran	5			November	House		Untreated	Saran	6			November	House		Untreated	Saran	0			November	House		Untreated	Saran	1			November	House		Untreated	Saran	12
October	House		Untreated	Saran	19			October	House		Untreated	Saran	31			October	House		Untreated	Saran	0			October	House		Untreated	Saran	6			October	House		Untreated	Saran	56
September	House		Untreated	Saran	22			September	House		Untreated	Saran	34			September	House		Untreated	Saran	1			September	House		Untreated	Saran	8			September	House		Untreated	Saran	65
April	Vegetation		Untreated	Saran	178			April	Vegetation		Untreated	Saran	273			April	Vegetation		Untreated	Saran	0			April	Vegetation		Untreated	Saran	1			April	Vegetation		Untreated	Saran	452
August	Vegetation		Untreated	Saran	120			August	Vegetation		Untreated	Saran	116			August	Vegetation		Untreated	Saran	0			August	Vegetation		Untreated	Saran	1			August	Vegetation		Untreated	Saran	237
December	Vegetation		Untreated	Saran	0			December	Vegetation		Untreated	Saran	1			December	Vegetation		Untreated	Saran	0			December	Vegetation		Untreated	Saran	0			December	Vegetation		Untreated	Saran	1
February	Vegetation		Untreated	Saran	3			February	Vegetation		Untreated	Saran	9			February	Vegetation		Untreated	Saran	0			February	Vegetation		Untreated	Saran	0			February	Vegetation		Untreated	Saran	12
July	Vegetation		Untreated	Saran	74			July	Vegetation		Untreated	Saran	105			July	Vegetation		Untreated	Saran	3			July	Vegetation		Untreated	Saran	4			July	Vegetation		Untreated	Saran	186
June	Vegetation		Untreated	Saran	281			June	Vegetation		Untreated	Saran	869			June	Vegetation		Untreated	Saran	2			June	Vegetation		Untreated	Saran	1			June	Vegetation		Untreated	Saran	1153
March	Vegetation		Untreated	Saran	137			March	Vegetation		Untreated	Saran	90			March	Vegetation		Untreated	Saran	0			March	Vegetation		Untreated	Saran	0			March	Vegetation		Untreated	Saran	227
May	Vegetation		Untreated	Saran	77			May	Vegetation		Untreated	Saran	69			May	Vegetation		Untreated	Saran	1			May	Vegetation		Untreated	Saran	1			May	Vegetation		Untreated	Saran	148
November	Vegetation		Untreated	Saran	4			November	Vegetation		Untreated	Saran	8			November	Vegetation		Untreated	Saran	0			November	Vegetation		Untreated	Saran	0			November	Vegetation		Untreated	Saran	12
October	Vegetation		Untreated	Saran	15			October	Vegetation		Untreated	Saran	25			October	Vegetation		Untreated	Saran	0			October	Vegetation		Untreated	Saran	4			October	Vegetation		Untreated	Saran	44
September	Vegetation		Untreated	Saran	12			September	Vegetation		Untreated	Saran	28			September	Vegetation		Untreated	Saran	0			September	Vegetation		Untreated	Saran	2			September	Vegetation		Untreated	Saran	42
						IRS.Treatment	+

## Sheet: G. indica and Unknown
Collection.Month	Placement		IRS.Treatment	District	G..Indica			Collection.Month	Placement		IRS.Treatment	District	Unknown
April	Cattle	Enclosure	Treated	Muzaffarpur	29			April	Cattle	Enclosure	Treated	Muzaffarpur	0
August	Cattle	Enclosure	Treated	Muzaffarpur	47			August	Cattle	Enclosure	Treated	Muzaffarpur	0
December	Cattle	Enclosure	Treated	Muzaffarpur	0			December	Cattle	Enclosure	Treated	Muzaffarpur	0
February	Cattle	Enclosure	Treated	Muzaffarpur	0			February	Cattle	Enclosure	Treated	Muzaffarpur	0
July	Cattle	Enclosure	Treated	Muzaffarpur	46			July	Cattle	Enclosure	Treated	Muzaffarpur	0
June	Cattle	Enclosure	Treated	Muzaffarpur	62			June	Cattle	Enclosure	Treated	Muzaffarpur	0
March	Cattle	Enclosure	Treated	Muzaffarpur	2			March	Cattle	Enclosure	Treated	Muzaffarpur	4
May	Cattle	Enclosure	Treated	Muzaffarpur	15			May	Cattle	Enclosure	Treated	Muzaffarpur	0
November	Cattle	Enclosure	Treated	Muzaffarpur	1			November	Cattle	Enclosure	Treated	Muzaffarpur	0
October	Cattle	Enclosure	Treated	Muzaffarpur	2			October	Cattle	Enclosure	Treated	Muzaffarpur	0
September	Cattle	Enclosure	Treated	Muzaffarpur	7			September	Cattle	Enclosure	Treated	Muzaffarpur	0
April	House		Treated	Muzaffarpur	10			April	House		Treated	Muzaffarpur	0
August	House		Treated	Muzaffarpur	39			August	House		Treated	Muzaffarpur	0
December	House		Treated	Muzaffarpur	0			December	House		Treated	Muzaffarpur	0
February	House		Treated	Muzaffarpur	0			February	House		Treated	Muzaffarpur	0
July	House		Treated	Muzaffarpur	13			July	House		Treated	Muzaffarpur	0
June	House		Treated	Muzaffarpur	49			June	House		Treated	Muzaffarpur	0
March	House		Treated	Muzaffarpur	2			March	House		Treated	Muzaffarpur	6
May	House		Treated	Muzaffarpur	10			May	House		Treated	Muzaffarpur	0
November	House		Treated	Muzaffarpur	0			November	House		Treated	Muzaffarpur	0
October	House		Treated	Muzaffarpur	4			October	House		Treated	Muzaffarpur	0
September	House		Treated	Muzaffarpur	10			September	House		Treated	Muzaffarpur	0
April	Vegetation		Treated	Muzaffarpur	14			April	Vegetation		Treated	Muzaffarpur	0
August	Vegetation		Treated	Muzaffarpur	111			August	Vegetation		Treated	Muzaffarpur	0
December	Vegetation		Treated	Muzaffarpur	1			December	Vegetation		Treated	Muzaffarpur	0
February	Vegetation		Treated	Muzaffarpur	0			February	Vegetation		Treated	Muzaffarpur	0
July	Vegetation		Treated	Muzaffarpur	27			July	Vegetation		Treated	Muzaffarpur	0
June	Vegetation		Treated	Muzaffarpur	220			June	Vegetation		Treated	Muzaffarpur	0
March	Vegetation		Treated	Muzaffarpur	2			March	Vegetation		Treated	Muzaffarpur	5
May	Vegetation		Treated	Muzaffarpur	61			May	Vegetation		Treated	Muzaffarpur	0
November	Vegetation		Treated	Muzaffarpur	4			November	Vegetation		Treated	Muzaffarpur	0
October	Vegetation		Treated	Muzaffarpur	15			October	Vegetation		Treated	Muzaffarpur	0
September	Vegetation		Treated	Muzaffarpur	41			September	Vegetation		Treated	Muzaffarpur	0
April	Cattle	Enclosure	Untreated	Muzaffarpur	2			April	Cattle	Enclosure	Untreated	Muzaffarpur	0
August	Cattle	Enclosure	Untreated	Muzaffarpur	5			August	Cattle	Enclosure	Untreated	Muzaffarpur	0
December	Cattle	Enclosure	Untreated	Muzaffarpur	0			December	Cattle	Enclosure	Untreated	Muzaffarpur	0
February	Cattle	Enclosure	Untreated	Muzaffarpur	0			February	Cattle	Enclosure	Untreated	Muzaffarpur	0
July	Cattle	Enclosure	Untreated	Muzaffarpur	14			July	Cattle	Enclosure	Untreated	Muzaffarpur	0
June	Cattle	Enclosure	Untreated	Muzaffarpur	54			June	Cattle	Enclosure	Untreated	Muzaffarpur	0
March	Cattle	Enclosure	Untreated	Muzaffarpur	0			March	Cattle	Enclosure	Untreated	Muzaffarpur	4
May	Cattle	Enclosure	Untreated	Muzaffarpur	8			May	Cattle	Enclosure	Untreated	Muzaffarpur	0
November	Cattle	Enclosure	Untreated	Muzaffarpur	1			November	Cattle	Enclosure	Untreated	Muzaffarpur	0
October	Cattle	Enclosure	Untreated	Muzaffarpur	8			October	Cattle	Enclosure	Untreated	Muzaffarpur	0
September	Cattle	Enclosure	Untreated	Muzaffarpur	1			September	Cattle	Enclosure	Untreated	Muzaffarpur	0
April	House		Untreated	Muzaffarpur	1			April	House		Untreated	Muzaffarpur	0
August	House		Untreated	Muzaffarpur	13			August	House		Untreated	Muzaffarpur	0
December	House		Untreated	Muzaffarpur	0			December	House		Untreated	Muzaffarpur	0
February	House		Untreated	Muzaffarpur	0			February	House		Untreated	Muzaffarpur	0
July	House		Untreated	Muzaffarpur	6			July	House		Untreated	Muzaffarpur	0
June	House		Untreated	Muzaffarpur	23			June	House		Untreated	Muzaffarpur	0
March	House		Untreated	Muzaffarpur	3			March	House		Untreated	Muzaffarpur	1
May	House		Untreated	Muzaffarpur	5			May	House		Untreated	Muzaffarpur	0
November	House		Untreated	Muzaffarpur	1			November	House		Untreated	Muzaffarpur	0
October	House		Untreated	Muzaffarpur	2			October	House		Untreated	Muzaffarpur	0
September	House		Untreated	Muzaffarpur	1			September	House		Untreated	Muzaffarpur	0
April	Vegetation		Untreated	Muzaffarpur	10			April	Vegetation		Untreated	Muzaffarpur	0
August	Vegetation		Untreated	Muzaffarpur	12			August	Vegetation		Untreated	Muzaffarpur	0
December	Vegetation		Untreated	Muzaffarpur	0			December	Vegetation		Untreated	Muzaffarpur	0
February	Vegetation		Untreated	Muzaffarpur	0			February	Vegetation		Untreated	Muzaffarpur	0
July	Vegetation		Untreated	Muzaffarpur	12			July	Vegetation		Untreated	Muzaffarpur	0
June	Vegetation		Untreated	Muzaffarpur	48			June	Vegetation		Untreated	Muzaffarpur	0
March	Vegetation		Untreated	Muzaffarpur	4			March	Vegetation		Untreated	Muzaffarpur	2
May	Vegetation		Untreated	Muzaffarpur	22			May	Vegetation		Untreated	Muzaffarpur	0
November	Vegetation		Untreated	Muzaffarpur	0			November	Vegetation		Untreated	Muzaffarpur	0
October	Vegetation		Untreated	Muzaffarpur	3			October	Vegetation		Untreated	Muzaffarpur	0
September	Vegetation		Untreated	Muzaffarpur	2			September	Vegetation		Untreated	Muzaffarpur	0
April	Cattle	Enclosure	Treated	Saran	45			April	Cattle	Enclosure	Treated	Saran	0
August	Cattle	Enclosure	Treated	Saran	54			August	Cattle	Enclosure	Treated	Saran	0
December	Cattle	Enclosure	Treated	Saran	0			December	Cattle	Enclosure	Treated	Saran	0
February	Cattle	Enclosure	Treated	Saran	0			February	Cattle	Enclosure	Treated	Saran	0
July	Cattle	Enclosure	Treated	Saran	35			July	Cattle	Enclosure	Treated	Saran	0
June	Cattle	Enclosure	Treated	Saran	107			June	Cattle	Enclosure	Treated	Saran	0
March	Cattle	Enclosure	Treated	Saran	2			March	Cattle	Enclosure	Treated	Saran	0
May	Cattle	Enclosure	Treated	Saran	180			May	Cattle	Enclosure	Treated	Saran	0
November	Cattle	Enclosure	Treated	Saran	3			November	Cattle	Enclosure	Treated	Saran	0
October	Cattle	Enclosure	Treated	Saran	10			October	Cattle	Enclosure	Treated	Saran	0
September	Cattle	Enclosure	Treated	Saran	23			September	Cattle	Enclosure	Treated	Saran	0
April	House		Treated	Saran	27			April	House		Treated	Saran	0
August	House		Treated	Saran	28			August	House		Treated	Saran	0
December	House		Treated	Saran	0			December	House		Treated	Saran	0
February	House		Treated	Saran	0			February	House		Treated	Saran	0
July	House		Treated	Saran	23			July	House		Treated	Saran	0
June	House		Treated	Saran	51			June	House		Treated	Saran	0
March	House		Treated	Saran	0			March	House		Treated	Saran	0
May	House		Treated	Saran	14			May	House		Treated	Saran	0
November	House		Treated	Saran	0			November	House		Treated	Saran	0
October	House		Treated	Saran	7			October	House		Treated	Saran	0
September	House		Treated	Saran	10			September	House		Treated	Saran	0
April	Vegetation		Treated	Saran	68			April	Vegetation		Treated	Saran	0
August	Vegetation		Treated	Saran	276			August	Vegetation		Treated	Saran	0
December	Vegetation		Treated	Saran	0			December	Vegetation		Treated	Saran	0
February	Vegetation		Treated	Saran	0			February	Vegetation		Treated	Saran	0
July	Vegetation		Treated	Saran	96			July	Vegetation		Treated	Saran	0
June	Vegetation		Treated	Saran	420			June	Vegetation		Treated	Saran	0
March	Vegetation		Treated	Saran	11			March	Vegetation		Treated	Saran	1
May	Vegetation		Treated	Saran	179			May	Vegetation		Treated	Saran	0
November	Vegetation		Treated	Saran	3			November	Vegetation		Treated	Saran	0
October	Vegetation		Treated	Saran	29			October	Vegetation		Treated	Saran	0
September	Vegetation		Treated	Saran	36			September	Vegetation		Treated	Saran	0
April	Cattle	Enclosure	Untreated	Saran	7			April	Cattle	Enclosure	Untreated	Saran	0
August	Cattle	Enclosure	Untreated	Saran	9			August	Cattle	Enclosure	Untreated	Saran	0
December	Cattle	Enclosure	Untreated	Saran	0			December	Cattle	Enclosure	Untreated	Saran	0
February	Cattle	Enclosure	Untreated	Saran	0			February	Cattle	Enclosure	Untreated	Saran	0
July	Cattle	Enclosure	Untreated	Saran	16			July	Cattle	Enclosure	Untreated	Saran	0
June	Cattle	Enclosure	Untreated	Saran	23			June	Cattle	Enclosure	Untreated	Saran	0
March	Cattle	Enclosure	Untreated	Saran	0			March	Cattle	Enclosure	Untreated	Saran	0
May	Cattle	Enclosure	Untreated	Saran	8			May	Cattle	Enclosure	Untreated	Saran	0
November	Cattle	Enclosure	Untreated	Saran	0			November	Cattle	Enclosure	Untreated	Saran	0
October	Cattle	Enclosure	Untreated	Saran	3			October	Cattle	Enclosure	Untreated	Saran	0
September	Cattle	Enclosure	Untreated	Saran	2			September	Cattle	Enclosure	Untreated	Saran	0
April	House		Untreated	Saran	18			April	House		Untreated	Saran	0
August	House		Untreated	Saran	15			August	House		Untreated	Saran	0
December	House		Untreated	Saran	0			December	House		Untreated	Saran	0
February	House		Untreated	Saran	0			February	House		Untreated	Saran	0
July	House		Untreated	Saran	12			July	House		Untreated	Saran	0
June	House		Untreated	Saran	63			June	House		Untreated	Saran	0
March	House		Untreated	Saran	0			March	House		Untreated	Saran	0
May	House		Untreated	Saran	9			May	House		Untreated	Saran	0
November	House		Untreated	Saran	0			November	House		Untreated	Saran	0
October	House		Untreated	Saran	0			October	House		Untreated	Saran	0
September	House		Untreated	Saran	1			September	House		Untreated	Saran	0
April	Vegetation		Untreated	Saran	9			April	Vegetation		Untreated	Saran	1
August	Vegetation		Untreated	Saran	29			August	Vegetation		Untreated	Saran	0
December	Vegetation		Untreated	Saran	0			December	Vegetation		Untreated	Saran	0
February	Vegetation		Untreated	Saran	0			February	Vegetation		Untreated	Saran	0
July	Vegetation		Untreated	Saran	15			July	Vegetation		Untreated	Saran	0
June	Vegetation		Untreated	Saran	95			June	Vegetation		Untreated	Saran	0
March	Vegetation		Untreated	Saran	6			March	Vegetation		Untreated	Saran	2
May	Vegetation		Untreated	Saran	38			May	Vegetation		Untreated	Saran	0
November	Vegetation		Untreated	Saran	0			November	Vegetation		Untreated	Saran	0
October	Vegetation		Untreated	Saran	1			October	Vegetation		Untreated	Saran	0
September	Vegetation		Untreated	Saran	3			September	Vegetation		Untreated	Saran	0
